# Supplementary material for: Genetic diversity among major endemic strains of Leptospira interrogans in China
Source: BMC Genomics. 2007 Jul 1;8:204. doi: 10.1186/1471-2164-8-204 (PMC1936430; doi:10.1186/1471-2164-8-204)
Supplement: Additional file 1 — CGH data file of L. interrogans. [file 1471-2164-8-204-S1.xls]

## Sheet: Sheet1
ID	Gene name	Fiocruz L1-130(1)	Fiocruz L1-130(2)	Lin(1)	Lin（2）	4（1）	4（2）	Lin4（1）	Lin4（2）	65-9（1）	65-9（2）	Luo（1）	Luo（2）	Lin6（1）	Lin6（2）	P7（1）	P7（2）	L37（1）	L37（2）	L183（1）	L183（2）	H18（1）	H18（2）
LA0001	chromosomalreplicationinitiationproteinA	0.258425	-0.129734	-0.199123	-0.488026	-0.00432161	0.129734	-0.0786098	-0.284546	-0.703987	-0.367732	0.204233	-1.28983	0.1976	-0.924125	0.163268	-0.932361	0.588574	0.134878	0.229382	-0.125651	0.152003	-0.077041
LA0002	DNApolymeraseIII,betasubunit	0.349235	-0.296899	-0.235114	-0.639355	-0.102994	0.0694519	0.00868224	-0.345564	-0.415759	-0.637109	-0.0172093	-0.76366	0.0203404	-1.03209	0.121863	-1.22095	0.360305	-0.174621	0.209228	-0.0935602	0.106249	-0.270556
LA0003	recombinationproteinRecF	0.0694519	-0.579922	-0.0676387	-0.562772	-0.111031	0.179515	0.00868224	-0.340075	-0.418999	-0.461959	-0.0648829	-0.452057	-0.226509	-0.76366	-0.041243	-0.564905	0.345564	-0.125006	0.169745	-0.155749	0.0954196	-0.194295
LA0004	hypotheticalproteinLIC10004	0.093879	-0.386468	0.0679388	-0.655172	0.0439433	0.184425	0.152003	-0.166503	-0.333424	-0.373327	0	-0.239566	0.169745	-0.305788	0.142417	-0.632629	0.416962	0.0384362	0.202572	0.00723157	0.0846703	-0.110916
LA0005	DNAgyrasesubunitB	0.0203404	-0.177882	-0.0214797	-0.334607	0.129734	0.168123	-0.257011	-0.0320936	-0.145351	-0.186065	-0.154454	-0.0484122	0.0588937	-0.07552	-0.0100637	-0.110916	0.459973	0.303342	0.0694519	-0.257011	0.00868224	0.141433
LA0006	DNAgyrasesubunitA	-0.00575927	-0.0679388	-0.128293	-0.171368	0.184425	-0.041243	-0.289244	0.0922074	-0.480265	-0.22095	-0.0949116	0.0894982	0.093879	0.214125	0.140826	0.0717627	0.340075	0.339137	0.229382	-0.507921	0.110916	0.0799754
LA0007	nifR3-likeprotein	0.305788	-0.312939	-0.16221	-0.465938	-0.0565835	0.150401	-0.296311	-0.456009	-0.482332	-0.632629	-0.136191	-0.768568	0.0320936	-0.481969	-0.0745054	-0.648372	0.195946	-0.375197	0.155213	0.0649175	0.24127	-0.512514
LA0008	hypotheticalproteinLIC10008	0.0740006	-0.442222	-0.288063	-0.562772	-0.14274	-0.015783	-0.389567	-0.327348	-0.370722	-0.584241	-0.257011	-0.816037	-0.138814	-0.780909	-0.230203	-0.78339	0.187707	-0.222633	-0.0143553	-0.0593553	0.227692	-0.345564
LA0009	putativelipoprotein	0.07552	-0.142417	0.0740006	-0.639355	0.0174171	-0.0299829	0.0969617	-0.60165	-0.252173	-0.617056	-0.0949116	-0.56918	0.0409718	-0.717857	0.0499049	-0.880976	0.321928	-0.0247367	0.0969617	-0.0908534	0.22095	-0.390245
LA0010	hypotheticalproteinLIC10010	-0.116365	-0.284546	0.00288828	-0.254978	-0.145351	0.077041	-0.0854247	-0.181149	-0.254594	-0.334607	-0.232661	-0.172994	-0.129613	-0.226004	-0.200379	-0.152003	0.286304	0.0922074	0.186065	0.0380063	0.21927	-0.0724828
LA0011	surfaceexposedlipoprotein	0.136062	-0.327348	0.0724828	-0.500218	0.192645	0.277534	-0.146655	-0.382702	-0.0285692	-0.0439433	-0.371838	-0.268817	0.00144342	-0.109359	-0.130931	-0.305788	0.518701	-0.200913	0.212568	0.104697	0.0484122	-0.524915
LA0012	hypotheticalproteinLIC10012	0.0218044	-0.309359	-0.112367	-0.479955	0.226004	0.169745	-0.146655	-0.340075	-0.539035	-0.343732	-0.0758749	-0.340075	0.0247367	-0.136062	-0.248535	-0.666576	0.365871	-0.179515	0.0484122	-0.267835	-0.0799754	-0.145605
LA0013	NtrC	-0.0468403	-0.222633	-0.181421	-0.209228	0.200913	0.0262051	-0.149259	0.140124	-0.784923	-0.416962	0.0232698	-0.0409718	-0.21661	0.15056	0.0499049	-0.121863	0.397828	0.449957	0.274041	-0.455229	-0.129613	0.185232
LA0014	hypotheticalprotein	0.26708	-0.139236	-0.10165	-0.479955	0.00288828	0.112475	-0.0758749	-0.215915	-0.655352	-0.394032	0.172994	-1.1078	-0.0703893	-0.668868	0.027675	-1.12343	0.426625	0.22404	0.136062	0.00144342	0.189351	-0.0908029
LA0017	Maf-likeprotein	0.236164	-0.442222	0.0923402	-0.584241	-0.0186342	0.227692	0.202572	-0.533242	-0.591679	-0.612637	0.0846703	-0.579922	0.0159576	-0.554273	0.248108	-1.13289	0.291592	0.0271541	0.179515	0.16004	0.279284	-0.295128
LA0018	hypotheticalproteinLIC10017	0.123434	-0.15682	0.128156	-0.392137	-0.112367	0.172994	0.128156	-0.258425	-0.342555	-0.597278	-0.248535	-0.524915	-0.0989585	-0.405451	-0.0186342	-0.639355	0.428566	0.22404	0.205896	0.0816138	0.150401	-0.186065
LA0019	EC3.4.-.-:Hydrolases-Actingonpeptidebonds(Peptidases)1.058.6	0.227692	-0.446148	0.217591	-0.522841	0.0679388	0.302226	0.0573917	-0.15682	-0.344828	-0.434403	-0.00144197	-0.573467	-0.167358	-0.554273	-0.133564	-0.932361	0.637109	-0.013043	0.0740006	-0.0662614	0.199255	-0.21424
LA0020	COG1028:Dehydrogenaseswithdifferentspecificities(relatedtoshort-chainalcoholdehydrogenases)	0.0816138	-0.360305	-0.237564	-0.171368	0.0679388	0.115597	-0.227741	-0.251539	-0.178874	-0.345564	-0.175045	-0.0159576	-0.24245	-0.0306192	-0.0922074	-0.202572	0.571322	0.144046	0.224317	-0.0676387	0.251539	-0.100051
LA0021	COG0009:Putativetranslationfactor(SUA5)	-0.116365	-0.194295	-0.31034	-0.244685	0.215915	0.0291463	-0.317304	0.0635029	-0.368489	-0.150401	-0.255803	-0.0694519	-0.0745054	0.138814	-0.132248	-0.104697	0.26708	0.386259	0.239566	-0.408168	0.0262051	0.104337
LA0022	putativelipoprotein	0.26708	-0.226004	-0.124328	-0.428566	-0.0299829	0.0144996	-0.377401	-0.450084	-0.280956	-0.0558912	-0.0935602	-0.603841	0.268817	-0.375197	0.134477	-0.533242	0.300448	-0.120294	0.217591	0.0954196	0.182786	-0.181149
LA0024	putativearsenatereductase	0.33825	-0.232769	-0.0565835	-0.659723	-0.0648829	0.192645	0.54372	-0.362158	-0.543991	-0.554273	0.199255	-0.53952	0.0724828	-0.687335	0.217591	-1.11092	0.524915	0.145351	0.305788	0.104697	0.24127	-0.37146
LA0026	hypothetical protein	0.118727	-0.129734	0.104697	-0.222633	-0.0949116	0.0573917	-0.102994	-0.179515	-0.185232	-0.479955	-0.121679	-0.289827	0.00288828	-0.325539	0.0380063	-0.50226	0.349235	0.0426443	0.120294	-0.102994	0.253257	-0.0588937
LA0027	adenylate/guanylatecyclase	0.171368	-0.26708	-0.104337	-0.465938	-0.221568	0.086201	-0.0881416	-0.340075	-0.328836	-0.401635	-0.0908534	-0.45799	-0.144046	-0.446148	-0.0935602	-0.448115	0.291592	0.0313952	0.121863	-0.159629	0.140826	-0.0831412
LA0030	hypotheticalproteinLIC10026	0.190997	-0.312939	0.120294	-0.53952	-0.183963	-0.0426443	0.15682	-0.121863	-0.874207	-0.899695	-0.0243197	-0.490051	-0.339137	-0.407364	-0.154454	-0.62371	0.416962	0.215368	0.0694519	-0.264236	-0.00144197	-0.388355
LA0031	hypotheticalproteinLIC10027	-0.0593553	-0.204233	-0.0243197	-0.222633	0.0785637	0.140826	-0.211635	-0.0528949	-0.0496308	-0.114035	-0.309176	0.0114956	-0.0635029	0	-0.181421	0.045443	0.506353	0.183963	0.086201	-0.228973	0.181149	0.151859
LA0032	Structuralprotein(Matrixprotein,Coreprotein,Viralocclusionbody,Keratin)1.676.2;Outermembrane1.058.6;EC2.1.-.-:Transferases-TransferringOne-CarbonGroups1.058.6	-0.231432	-0.761213	-0.0243197	-0.364013	-0.0186342	0.161653	0.16004	-0.0664274	0.0679388	-0.392137	-0.14274	-0.343732	-0.00288251	-0.309359	-0.0621217	-0.533242	0.318326	-0.0174171	-0.0229004	-0.159629	0.454032	-0.086201
LA0033	Inositolmonophosphatase	-0.105678	-0.229382	-0.254594	-0.300448	0.277534	-0.0607392	-0.698663	-0.115597	-0.27262	-0.307573	-0.333424	-0.0694519	-0.323082	0.334568	-0.0922074	-0.0350469	0.246395	-0.0679388	0.325539	-0.420078	0.304006	0.0186342
LA0034	EC3.1.-.-:Hydrolases-ActingonEsterBonds2.083.9	0.248108	0.0186342	0.128156	-0.229382	0.0634092	0.118727	0.0740006	-0.136062	-0.567545	-0.182786	0.311148	-0.734563	-0.171207	-0.573467	0.125006	-0.691989	0.307573	0.231432	0.168123	0.0203404	0.272297	-0.0320936
LA0035	beta-galactosidase	0.0724828	-0.136062	0.0573917	-0.011588	0.046921	0.0335695	-0.0524159	-0.027675	-0.154454	-0.388355	-0.16092	-0.0724828	0.0159576	-0.187707	-0.197865	-0.246395	0.352916	0.226509	-0.0356239	0.0174171	0.202572	0.0551957
LA0037	hypothetical protein	0.0649175	-0.307573	-0.538041	-0.749038	-0.0607392	0.202572	0.121863	-0.186065	-0.1137	-0.479955	-0.525067	-0.833927	0.0454314	-0.32916	-0.678072	-1.09851	0.375197	0.0717627	0.174621	0.0954196	0.246395	-0.239566
LA0038	ProteinofunknownfunctionUPF0079	0.318326	-0.375197	-0.173767	-0.870387	0.139236	0.295128	0.436354	-0.242977	-0.432959	-0.560643	0.0499049	-0.595097	-0.145351	-0.62371	-0.201634	-1.02915	0.416962	0.0648829	0.236164	-0.153157	0.0985055	0.0200577
LA0039	EC1.2.-.-:Oxidoreductases-Actingonthealdehydeoroxogroupofdonors1.368.5;EC3.4.-.-:Hydrolases-Actingonpeptidebonds(Peptidases)1.265.4	0.207561	-0.332789	0.0409718	-0.24127	0.21927	0.232769	0.107803	-0.145605	-0.321928	-0.394032	0.0320936	-0.289827	-0.0342157	-0.37146	0.236164	-0.524915	0.588574	0.320773	0.190997	-0.259423	0.161653	0.0071955
LA0040	ribonucleaseR	-0.0257376	-0.298673	-0.0758749	-0.226004	0.210897	-0.0285692	-0.120352	0.104337	-0.580145	-0.394032	0.0454314	-0.123434	-0.0426443	-0.182786	0.086201	-0.253257	0.407364	0.249749	0.242977	-0.564622	-0.0867838	0.0356239
LA0041	hypotheticalproteinLIC10036	0.289827	-0.403542	0.118727	-0.1976	0.0454314	0.181149	0.00723157	-0.204233	-0.540027	-0.416962	0.194295	-0.646112	0.110916	-0.76366	-0.0143553	-0.841663	0.390245	0.145351	0.115597	0.161653	0.411195	-0.189351
LA0042	Glucose-methanol-cholineoxidoreductase	0.152003	-0.21424	-0.0935602	-0.209228	-0.117695	-0.0243197	-0.0813396	-0.186065	-0.136191	-0.215915	-0.183963	-0.0908029	0.177882	-0.199255	0.00433459	-0.334607	0.293359	0.0468403	0.0320936	-0.0200577	0.268817	0.0100637
LA0043	hypotheticalproteinLIC10038	0.0350469	-0.104697	-0.108357	-0.295128	0.0380063	0.189351	0.110916	-0.134477	-0.347099	-0.434403	0.0484122	-0.442222	0.169745	-0.424688	-0.0342157	-0.518701	0.352916	0.0593553	0.136062	-0.0840643	0.117161	-0.101598
LA0045	3-dehydroquinatedehydratase	0.103147	-0.332789	-0.175045	-0.646112	0.153607	0.244685	0.258425	-0.0144996	-0.483364	-0.524915	-0.0799754	-0.434403	-0.0482362	-0.367732	-0.0745054	-0.573467	0.358454	-0.112475	0.0664274	-0.244887	-0.00432161	-0.152003
LA0046	polysialicacidcapsuleexpressionprotein	-0.041243	-0.244685	-0.10165	-0.261881	0.176251	0.207561	-0.175045	-0.0985055	-0.392867	-0.192645	-0.24245	-0.0649175	0.0247367	-0.0232698	-0.206643	-0.0985055	0.345564	0.128293	0.0619024	-0.342555	0.00433459	0.132248
LA0047	KOWTranslationproteinSH3-like	0.0101344	-0.248108	-0.0593553	0.102994	0.390245	0.142417	-0.0731347	0.232661	-0.554834	-0.33825	0.172994	0.0271541	-0.0827026	0.00288251	0.284546	-0.110916	0.510457	0.43082	0.373327	-0.533065	0.367732	0.197865
LA0048	hypotheticalproteinLIC10042	0.161653	0.222805	-0.662661	-0.526992	-0.15056	0.0694519	-0.332278	-0.251539	-0.696884	-0.312939	0.109359	-0.45799	-0.248535	-0.332789	0.013043	-0.533242	0.246395	0.545968	0.139236	0.117161	0.182786	0.0143553
LA0049	Aer;aerotaxisreceptor	0.172994	-0.161653	-0.168642	-0.442222	-0.0271541	-0.0285692	-0.0635029	-0.288065	-0.423309	-0.0484122	0.136062	-0.564905	0.293359	-0.599462	0.110916	-0.524915	0.288065	0.141433	0.140826	0.0877334	0.103147	0.015783
LA0050	[2.A.]ElectrochemicalPotential-driventransporters-Porters(uniporters,symporters,antiporters)3.596.4;Transmembrane2.388.1	0.0484122	-0.279284	-0.0328061	-0.360305	-0.0786098	0	0.0908029	-0.134477	-0.233888	-0.33825	-0.0989585	-0.302226	0.147202	-0.345564	0.046921	-0.558517	0.403542	-0.0218044	0.139236	0.137648	0.334607	-0.123434
LA0051	COG0451:Nucleoside-diphosphate-sugarepimerases	-0.0299829	-0.0846703	-0.0976108	-0.150401	0.0499049	0.166503	-0.0356239	0.0200577	0.0558912	-0.164884	-0.153157	-0.0908029	0.158429	-0.0954196	-0.0908534	-0.21424	0.369595	0.0786098	0.0262051	0.0634092	0.158429	0.00575927
LA0052	COG3288:NAD/NADPtranshydrogenasealphasubunit	-0.041243	-0.120294	0.0694519	-0.114035	0.224317	0.320126	-0.0200577	0.0313952	0.152003	-0.100051	-0.303342	0.182692	0.086201	0.226509	-0.0989585	0.128293	0.428566	0.359521	0.0218044	0.0291463	0.226004	-0.131313
LA0053	Transmembrane2.083.9;EC3.6.-.-:Hydrolases-ActingonAcidAnhydrides1.162.2;EC3.4.-.-:Hydrolases-Actingonpeptidebonds(Peptidases)1.058.6	-0.00863031	-0.619271	-0.311503	-0.571322	0.1976	0.16004	-0.243669	-0.115597	-0.37629	-0.535332	-0.313826	-0.365871	-0.238787	-0.142417	-0.167358	-0.456009	0.365871	-0.298673	0.24127	-0.0496308	-0.0426443	-0.340075
LA0054	histidyl-tRNAsynthetase	-0.141433	-0.21927	-0.210389	-0.215915	0.369595	0.0816138	-0.120352	0.382944	-0.607863	-0.401635	-0.158337	-0.139236	-0.295135	0.195348	-0.0229004	-0.0247367	0.365871	0.263034	0.0923402	-0.423309	0.148801	0.0100637
LA0055	ProteinofunknownfunctionDUF1577	0.112475	0.0524159	-0.246104	-0.446148	0.0816138	0.0679388	-0.0703893	0.0328061	-0.382944	-0.100051	-0.0551957	-0.685014	0.275786	-0.275786	-0.0524159	-0.442222	0.251539	0.107018	0.0573917	0.086201	0.177882	0.124328
LA0056	peptidoglycan-associatedcytoplasmicmembraneprotein	-0.0551957	-0.236164	-0.238787	-0.650635	-0.00432161	-0.0356239	-0.0962619	-0.356606	-0.27739	-0.41889	-0.27262	-0.685014	0.0831412	-0.388355	-0.16221	-0.891643	0.336428	0.194087	0.101598	-0.0384362	0.14401	-0.027675
LA0057	dihydropteroatesynthase	0.077041	-0.046921	-0.187768	-0.409278	0.0985055	0.16004	0.0694519	-0.12658	-0.221568	-0.388355	-0.172488	-0.434403	-0.0703893	-0.500218	-0.128293	-0.397828	0.407364	0.0962619	0.168123	0.0335695	0.199255	-0.00578235
LA0059	DNA-bindingProteins1.265.4;EC2.1.-.-:Transferases-TransferringOne-CarbonGroups1.058.6	0.171368	-0.226004	-0.0129262	-0.465938	0.155213	0.227692	0.166503	-0.215915	-0.442545	-0.265345	-0.051024	-0.452057	-0.147958	-0.332789	-0.0285692	-0.550043	0.459973	0.275007	0.0649175	-0.124328	-0.0285692	-0.179515
LA0060	hypotheticalproteinLIC10053	-0.00575927	-0.200913	0.0232698	-0.16004	0.318326	0.246395	-0.117695	-0.120294	-0.226509	-0.199255	-0.105678	-0.0203404	0.22095	-0.134477	0.0439433	0.0356239	0.514573	0.501821	0.137648	-0.192825	0.123434	0.192825
LA0061	Carbohydratekinase,PfkBRarelipoproteinASporulationrelatedBarwin-relatedendoglucanase	-0.0565835	-0.274041	-0.252173	-0.194295	0.378944	0.110916	-0.166073	0.182692	-0.334568	-0.227692	-0.0976108	-0.123434	-0.283329	0.0922074	0.0424568	-0.046921	0.488026	0.226509	0.32916	-0.290424	0.186065	0.0731347
LA0062	COG1045:Serineacetyltransferase	0.0634092	-0.268817	0.0558912	-0.21927	0.086201	0.202572	-0.0703893	-0.129734	0.0831412	-0.384584	-0.231432	-0.293359	-0.0551957	-0.136062	-0.0703893	-0.362158	0.446148	0.164786	0.153607	0.104697	0.286304	-0.194295
LA0063	PeptidaseM,neutralzincmetallopeptidases,zinc-bindingsitePeptidaseM50	0.013043	-0.0740006	-0.102994	-0.106249	0.0923402	0.0709665	-0.304511	0.0114956	-0.27858	-0.163268	-0.238787	0.077243	-0.0370307	-0.027675	-0.0496308	0.158337	0.465938	0.403813	0.018878	-0.163499	0.0923402	-0.0409718
LA0064	hypotheticalproteinLIC10057	-0.0328061	-0.128156	-0.22033	-0.237864	0.217591	0.106249	-0.108357	0.233888	-0.556797	-0.226004	-0.0676387	-0.145605	-0.0949116	0.0840643	-0.0496308	-0.134477	0.395929	0.374066	0.0454314	-0.353888	0.0588937	0.120352
LA0065	drug:Na+antiporterofthemultiantimicrobialextrusionfamily	0.215915	-0.199255	-0.325386	-0.854649	-0.00288251	0.103147	-0.153157	-0.251539	-0.244887	-0.139236	-0.0285692	-0.997117	0.261881	-0.703689	-0.0989585	-1.07704	0.246395	-0.227692	0.12658	0.0724828	0.103147	-0.0320936
LA0066	protonglutamatesymportprotein	0.0969617	-0.164884	-0.0313952	-0.428566	0.0335695	0.0380063	-0.27023	-0.231075	-0.129613	-0.327348	-0.342555	-0.388355	0.117161	-0.182786	-0.289244	-0.606035	0.212568	-0.120294	0.107803	0.0800879	0.120294	-0.199255
LA0067	hypotheticalproteinLIC10060	0.0634092	-0.42082	-0.180148	-0.318326	-0.0468403	0.153607	0.0174171	-0.176251	-0.326537	-0.284546	-0.0129262	-0.314733	-0.045443	-0.422752	0.0203404	-0.312939	0.279284	0.210389	0.027675	-0.00863031	0.168123	-0.0335695
LA0068	EC3.1.-.-:Hydrolases-ActingonEsterBonds4.197.8;EC2.3.-.-:Transferases-Acyltransferases2.590.3;EC2.4.-.-:Transferases-Glycosyltransferases2.388.1;EC1.1.-.-:Oxidoreductases-ActingontheCH-OHgroupofdonors2.083.9	0.0320936	-0.136062	0.0144996	-0.205896	-0.0524159	0.134477	-0.045443	-0.0969617	-0.374066	-0.380822	-0.197865	-0.260152	-0.015783	-0.209228	-0.117695	-0.253257	0.41889	0.269033	-0.0398403	-0.206643	0.0380063	-0.0424568
LA0070	hypotheticalproteinLIC10060	0.0908029	-0.284546	-0.249749	-0.413115	0.00868224	0.161653	-0.0607392	-0.0969617	-0.482332	-0.0649175	-0.217851	-0.21927	0.0800879	-0.209228	-0.197865	-0.189351	0.349235	0.284514	-0.0854247	-0.42975	-0.0976108	-0.0159576
LA0071	COG4731:Uncharacterizedproteinconservedinbacteria	-0.0243197	-0.215915	-0.280956	-0.321928	0.392137	-0.0356239	-0.257011	-0.00288828	-0.228973	-0.0218044	-0.0799754	-0.153607	-0.0384362	0.194087	0.200913	-0.046921	0.39973	0.351628	0.176251	-0.340277	-0.0881416	0.0071955
LA0072	COG0717:Deoxycytidinedeaminase	0.215915	-0.270556	-0.196607	-0.100051	-0.0468403	0.234465	-0.360645	-0.0144996	-0.545968	-0.467932	-0.266637	-0.637109	0.0528949	-0.446148	0.0306192	-0.189351	0.411195	0.194087	0.281036	0.281036	0.265345	-0.261881
LA0073	putativeenoyl-CoAhydratase	0.182786	-0.155213	0.0306192	-0.364013	0.118727	0.15682	-0.0482362	-0.107803	-0.0229004	-0.189351	0.0846703	-0.558517	0.334607	-0.467932	0.231075	-0.524915	0.356606	0.0313952	0.295128	0.232769	0.28279	-0.0101344
LA0074	NovelGene	-0.0229004	-0.0969617	-0.215368	-0.442222	-0.105678	-0.0328061	-0.227741	-0.2567	-0.124328	-0.304006	-0.23634	-0.200913	-0.0172093	-0.37146	-0.0398403	-0.58208	0.209228	0.00432161	0.104697	0.0877334	0.284546	-0.0558912
LA0077	hypotheticalproteinLIC10070	0.00578235	-0.289827	-0.305679	-0.531156	-0.0172093	0.177882	-0.0356239	-0.272297	-0.352759	-0.231075	-0.0976108	-0.302226	0.0262051	-0.375197	-0.104337	-0.382702	0.304006	0.0989585	0.106249	0.0649175	-0.015783	-0.0649175
LA0078	hypotheticalproteinLIC10071	-0.0257376	-0.272297	0.00433459	-0.432455	0.148801	0.272297	-0.189034	-0.224317	-0.0384362	-0.336428	-0.273814	-0.37146	-0.141433	-0.415037	-0.219091	-0.41889	0.545824	0.23634	0.107803	-0.015783	0.0218044	-0.261881
LA0081	hypothetical protein	0.00288828	-0.300448	-0.120352	-0.405451	-0.051024	0.00723157	-0.0881416	-0.0528949	-0.425459	-0.471929	-0.264236	-0.518701	-0.0786098	-0.397828	-0.141433	-0.354759	0.488026	0.339137	0.0603973	-0.318461	-0.168642	-0.0694519
LA0082	Transmembrane2.185.4;EC2.4.-.-:Transferases-Glycosyltransferases2.083.9;EC3.1.-.-:Hydrolases-ActingonEsterBonds1.368.5	-0.0593553	-0.168123	-0.237564	-0.251539	0.265345	0.0588937	-0.21661	-0.00578235	-0.501821	-0.345564	-0.192825	-0.0649175	-0.166073	0.0551957	0.0484122	-0.104697	0.373327	0.344828	0.125006	-0.325386	-0.173767	-0.0424568
LA0083	diaminopimelateepimerase	0.194295	-0.125006	-0.0271541	-0.432455	-0.102994	-0.041243	-0.243669	-0.340075	-0.22404	-0.261881	-0.041243	-0.621488	0.182786	-0.459973	0.0694519	-0.639355	0.248108	-0.0247367	0.155213	0.347399	0.300448	-0.169745
LA0084	EC2.4.-.-:Transferases-Glycosyltransferases5.999.0;EC2.7.-.-:Transferases-TransferringPhosphorus-ContainingGroups3.696.7;EC3.3.-.-:Hydrolases-ActingonEtherBonds2.286.8;Transmembrane1.880.4;EC3.1.-.-:Hydrolases-ActingonEsterBonds1.471.3;EC4.2.-.-:Lyases-Carbon-OxygenLyases1.265.4;EC4.1.-.-:Lyases-Carbon-CarbonLyases1.162.2	0.00433459	-0.253257	-0.0758749	-0.311148	-0.0356239	0.018878	-0.0143553	-0.261881	-0.0565835	-0.411195	-0.146655	-0.142417	0.137648	-0.407364	0.0394883	-0.614845	0.37707	0.226509	0.155213	0.172994	0.22095	-0.0785637
LA0091	NovelGene	0.195946	-0.407364	0.0846703	-0.244685	0.0664274	0.0513992	0.0439433	-0.194295	-0.345964	-0.558517	-0.0799754	-0.327348	-0.718964	-0.915936	0.158429	-0.147202	0.564905	0.0962619	0.405451	0.07552	0.207561	-0.321928
LA0092	hypotheticalproteinLIC10078	-0.153157	-0.483985	-0.306846	-0.512514	-0.180148	0.0528949	-0.0482362	-0.231075	-0.0313952	-0.369595	-0.231432	-0.579922	-0.167358	-0.500218	-0.238787	-0.648372	0.354759	0.00432161	0.0649175	-0.0114956	0.0954196	-0.145605
LA0093	Betatubulin	-0.0908534	-0.131313	0.100051	-0.177882	0.0291463	0.275786	-0.125651	-0.07552	-0.222805	-0.202572	-0.187768	-0.172994	0.046921	-0.109359	-0.0690147	-0.189351	0.490051	0.528071	0.204233	0.046921	0.147202	0.105678
LA0094	hypotheticalproteinLIC10080	0.204233	-0.362158	-0.212881	-0.639355	-0.187768	0.166503	0.103147	-0.0664274	-0.799087	-0.369595	-0.0593553	-0.378944	-0.325386	-0.275786	-0.167358	-0.558517	0.367732	0.185232	0.103147	-0.202888	-0.0854247	-0.0954196
LA0095	EC1.9.-.-:Oxidoreductases-Actingonahemegroupofdonors1.573.8;EC3.6.-.-:Hydrolases-ActingonAcidAnhydrides1.058.6;Transmembrane1.058.6	0.15682	-0.136062	-0.0440443	-0.54372	0.164884	0.0588937	-0.111031	-0.0694519	-0.275007	-0.592919	-0.0328061	-0.142417	-0.0989585	-0.0543923	0.298673	-0.456009	0.430509	0.259423	0.496142	-0.132248	0.190997	-0.117161
LA0096	hypothetical protein"tRNA-Ser"tRNA-Ser	0.21927	-1.81097	0.477944	-2.02915	-0.0496308	0.16004	-0.125651	-0.2567	0.316528	-1.73697	0.0831412	-1.04394	0.22095	-0.84944	1.0862	-0.932361	0.210897	-0.231075	0.139236	1.61264	3.18442	-0.21927
LA0098	RNAmethyltransferase	0.21927	-0.182786	-0.0370307	-0.571322	-0.328836	-0.0071955	-0.102994	-0.325539	-0.313826	-0.496142	-0.196607	-0.646112	0.148801	-0.442222	-0.178874	-0.902389	0.529073	0.23634	0.325539	0.011588	0.289827	-0.215915
LA0099	hypotheticalproteinLIC10087	0.312939	-0.291592	-0.190299	-0.821126	-0.368489	0.0619024	-0.146655	-0.556393	-0.314986	-0.434403	-0.153157	-0.424688	-0.0129262	-0.701342	0.0528949	-0.533242	0.490051	-0.21927	0.461959	0.336428	0.176251	-0.481969
LA0100	EC3.2.-.-:Hydrolases-Glycosylases2.993.6;Transmembrane2.185.4	0.236164	-0.110916	0.150401	-0.181149	-0.077243	0.182786	-0.249749	-0.0892673	-0.107018	-0.184425	-0.293959	0.0935602	-0.177599	-0.0232698	-0.0854247	0.0935602	0.481969	0.189034	0.302226	0.244685	0.275786	-0.118727
LA0101	hypotheticalproteinLIC10089	0.117161	-0.164884	-0.0257376	-0.258425	-0.0356239	0.0816138	-0.167358	0.0662614	-0.418999	-0.516636	-0.211635	-0.0306192	-0.149259	-0.0306192	0.00723157	-0.21424	0.56918	0.288063	0.226004	-0.0229004	0.0394883	-0.194295
LA0102	hypotheticalproteinLIC10090	-0.159629	-0.365871	-0.172488	-0.100051	0.112475	-0.130931	-0.369606	0.0271541	-0.207893	-0.39973	-0.24245	0.133564	-0.187768	0.318461	0.0543923	0.168642	0.416962	0.391768	0.172994	-0.302173	0.172994	-0.136062
LA0103	TonBbox,N-terminal	0.204233	-0.153607	-0.128293	-0.504305	-0.130931	0.110916	-0.0881416	-0.279284	-0.273814	-0.155213	0.0543923	-0.793357	0.288065	-0.463947	0.134477	-0.852042	0.300448	0.0271541	0.114035	0.00723157	0.132894	0.015783
LA0104	metallo-beta-lactamase	0.117161	-0.475936	0.0603973	-0.54372	-0.112367	0.0484122	0.152003	-0.367732	-0.351628	-0.373327	0.100051	-0.524915	0.115597	-0.632629	0.00144342	-0.852042	0.434403	0.15056	0.106249	-0.126973	0.164884	-0.117161
LA0105	hypotheticalproteinLIC10093	-0.0854247	-0.253257	-0.253384	-0.552156	-0.0440443	0.236164	-0.0827026	-0.246395	-0.415759	-0.438307	-0.266637	-0.53952	-0.0313952	-0.304006	-0.24732	-0.599462	0.237864	-0.161653	0.0800879	-0.1137	0.0218044	-0.0588937
LA0106	long-chain-fatty-acidCoAligase	-0.00144197	-0.107803	0.136062	-0.147202	0.086201	0.186065	0.0174171	0.132248	-0.145351	-0.261881	-0.140124	0.146655	-0.227741	0.0894982	0.00144342	0.0243197	0.552156	0.194087	0.132894	0.0365259	0.199255	-0.0694519
LA0107	NovelGene	-0.0285692	-0.187707	-0.0758749	-0.106249	0.155213	0.0724828	0.0499049	0.171207	-0.0827026	-0.107803	-0.105678	0.0840643	-0.0538064	-0.0159576	0.0679388	-0.0877334	0.579922	0.167358	0.207561	-0.123004	0.217591	0.00144197
LA0108	COG2360:Leu/Phe-tRNA-proteintransferase	0.0603973	-0.158429	-0.215368	-0.0588937	0.413115	-0.0114956	-0.00432161	0.298658	-0.440421	-0.401635	-0.015783	0.0703893	-0.207893	0.0426443	0.137648	0.0717627	0.498179	0.102994	0.232769	-0.365133	0.349235	-0.00578235
LA0109	2'_5'RNAligase	0.272297	-0.0306192	-0.176323	-0.291592	-0.0949116	0.202572	0.00433459	-0.209228	-0.446786	-0.258425	0.172994	-0.997117	-0.077243	-0.821126	0.0218044	-0.985645	0.327348	-0.0892673	0.107803	0.0588937	0.2567	-0.018878
LA0110	para-aminobenzoatesynthasecomponentI	0.112475	-0.210897	0.190997	-0.388355	0.0409718	0.0694519	0.0969617	-0.15682	-0.415759	-0.41889	0.0740006	-0.352916	-0.123004	-0.584241	0.0439433	-0.813499	0.50226	0.23634	0.227692	0.0543923	0.232769	-0.15682
LA0111	EC2.7.-.-:Transferases-TransferringPhosphorus-ContainingGroups4.097.7;Transmembrane3.897.3;[2.A.]ElectrochemicalPotential-driventransporters-Porters(uniporters,symporters,antiporters)3.295.2	0.013043	-0.0528949	-0.352759	-0.461959	0.0218044	0.205896	-0.265437	-0.492079	-0.0813396	-0.00868224	-0.367371	-0.2567	-0.395063	-0.554273	-0.282143	-0.347399	0.349235	-0.0954196	0.0694519	0.128156	-0.0313952	-0.382702
LA0113	cystathioninegamma-synthase	0.0709665	-0.0603973	0.150401	-0.300448	0.107803	0.107803	0.0892673	0.0313952	-0.248535	-0.288065	0.100051	-0.0800879	-0.119024	-0.397828	0.018878	-0.272297	0.571322	0.405992	0.0262051	-0.136191	-0.0342157	-0.106249
LA0114	COG0216:ProteinchainreleasefactorA	0.0619024	-0.411195	-0.154454	-0.248108	0.232769	0.22095	0.0144996	0.182692	-0.215368	-0.150401	-0.266637	-0.112475	-0.0827026	0.108357	-0.104337	-0.312939	0.409278	0.0881416	0.217591	-0.100305	0.234465	0.0285692
LA0115	NovelGene	0.0985055	-0.21424	-0.151859	0.0129262	0.153607	-0.0731347	-0.24732	0.120352	-0.349365	-0.508403	-0.144046	0.0676387	-0.405992	0.145351	0.194295	-0.07552	0.41889	0.317304	0.231075	-0.264236	0.375197	-0.106249
LA0116	EC2.7.-.-:Transferases-TransferringPhosphorus-ContainingGroups4.398.1;EC2.4.-.-:Transferases-Glycosyltransferases2.691.3;EC3.1.-.-:Hydrolases-ActingonEsterBonds2.388.1;Transmembrane1.676.2;[1.C.]Channels/Pores-Pore-formingtoxins(proteinsandpeptides)1.058.6	0.232769	-0.148801	-0.105678	-0.469929	-0.0758749	0.0969617	-0.138814	-0.279284	-0.286881	-0.239566	0.0409718	-0.883635	0.0528949	-0.773491	-0.00432161	-0.880976	0.186065	-0.0877334	0.147202	-0.0100637	0.311148	0.0271541
LA0117	hypotheticalproteinLIC10105	0.101598	-0.254978	0.749038	-0.345564	0.0174171	0.110916	0.0174171	-0.263612	-0.231432	-0.186065	0.190997	-0.349235	-0.132248	-0.76366	-0.10165	-0.965784	0.392137	0.0229004	0.199255	-0.141433	0.114035	0.128293
LA0118	hypothetical protein	-0.0799754	-0.780909	-0.10165	-0.413115	0.086201	0.304006	0.0694519	-0.209228	0.184425	-0.0785637	-0.041243	-0.309359	0.131313	-0.56918	0.0588937	-0.533242	0.426625	-0.0831412	0.128156	0.0144996	0.209228	-0.171368
LA0120	Rhomboid-likeprotein	0.128156	-0.531156	-0.349365	-0.535332	-0.23634	0.226004	-0.276199	-0.112475	-0.578214	-0.0454314	-0.0827026	-1.00868	-0.108357	-1.04692	-0.240009	-0.985645	0.104697	-0.109359	0.046921	-0.0593553	0.164884	0.136191
LA0123	hypotheticalproteinLIC10110	0.166503	-0.22095	-2.02822	-4.08314	-0.214125	-0.100305	-1.99783	-3.1078	-0.23634	-0.545824	-1.63691	-4.4112	-3.66141	-7.15843	-2.70509	-5.05889	0.492079	0.0962619	0.207561	-0.0114956	-0.385155	-0.994241
LA0124	imidazoleglycerol-phosphatedehydratase	0.194295	-0.395929	-0.00432161	-0.0365259	0.390245	0.236164	0.00868224	0.0867838	0.011588	-0.0513992	-0.00144197	0.180148	-0.137504	-0.0816138	0.0892673	0.0243197	0.597278	0.164786	0.246395	-0.0243197	0.134477	-0.086201
LA0125	Glutamineamidotransferase	-0.125651	-0.129734	-0.159629	-0.0877334	0.258425	0.018878	-0.235114	0.176323	-0.309176	-0.129734	-0.0949116	0.0989585	-0.128293	0.157044	-0.0186342	-0.00723157	0.356606	0.436162	0.274041	-0.355016	0.0291463	0.177599
LA0126	HisA	0.194295	-0.148801	0.00288828	-0.0785637	0.0649175	0.0159576	0.0800879	-0.314733	-0.051024	-0.0247367	0.139236	-0.309359	0.248108	-0.424688	0.101598	-0.41889	0.239566	0.0313952	0.0908029	0.199255	0.365871	-0.184425
LA0127	hypotheticalproteinLIC10115	0.21424	-0.209228	0.07552	-0.226004	-0.0482362	-0.0114956	-0.125651	-0.305788	0.118727	-0.204233	0.0454314	-0.479955	0.332789	-0.351074	0.0619024	-0.558517	0.465938	0.0114956	0.115597	-0.0745054	0.21424	-0.0679388
LA0128	Transmembrane1.573.8;EC3.4.-.-:Hydrolases-Actingonpeptidebonds(Peptidases)1.058.6;EC3.6.-.-:Hydrolases-ActingonAcidAnhydrides1.058.6;EC1.10.-.-:Oxidoreductases-Actingondiphenolsandrelatedsubstancesasdonors1.058.6	0.229382	-0.200913	-0.0143553	-0.579922	-0.178874	-0.0648829	0.0174171	-0.459973	-0.253384	-0.401635	-0.0114956	-0.533242	0.136062	-0.592919	-0.149259	-0.841663	0.436354	0.1137	0.204233	0.194295	0.289827	-0.345564
LA0129	hypotheticalproteinLIC10117	0.166503	-0.316528	-0.0100637	-0.258425	-0.14274	-0.0854247	-0.207893	-0.37707	-0.100305	-0.416962	-0.0524159	-0.471929	0.163268	-0.516636	0.0232698	-0.606035	0.309359	-0.0439433	0.0573917	-0.100305	0.134477	-0.0603973
LA0130	phoshomethylpyrimidinekinaseprotein	0.171368	-0.0816138	-0.204141	-0.461959	-0.0607392	0.115597	-0.0214797	-0.407364	-0.284514	-0.537424	0.195946	-0.713119	0.0424568	-0.778432	0.0588937	-1.00868	0.289827	0.0703893	0.166503	-0.0894982	0.134477	-0.155213
LA0131	methylated-DNA--protein-cysteinemethyltransferase	0.1976	-0.204233	-0.258217	-0.562772	-0.207893	0.0694519	-0.132248	0.0370307	-0.334568	-0.432455	-0.316146	-1.57347	0.274041	-0.72977	-0.226509	-1.23447	0.446148	-0.535332	0.407364	0.00288828	0.222633	0.0593553
LA0133	ATP-bindingregion,ATPase-likeBacterialsensorprotein,C-terminalHistidinekinase,homodimeric	0.168123	0.0827026	-0.0468403	-0.304006	-0.0908534	0.0694519	0.011588	-0.362158	-0.261832	-0.352916	0.0908029	-0.558517	0.12658	-0.483985	0.140826	-0.550043	0.298673	0.116365	0.12658	-0.0579701	0.184425	-0.0969617
LA0134	hypotheticalproteinLIC10121	0.0320936	-0.253257	-0.138814	-0.140826	-0.051024	-0.104337	-0.195348	-0.37707	-0.138814	-0.16004	-0.153157	-0.195946	0.226004	-0.450084	0.046921	-0.486004	0.168123	0.200379	0.123434	0.121863	0.200913	-0.164884
LA0135	EC2.7.-.-:Transferases-TransferringPhosphorus-ContainingGroups1.880.4	0.115597	-0.314733	-0.407081	-0.946194	-0.119024	-0.0840643	-0.238787	-0.818579	-0.235114	-0.434403	-0.285698	-1.25498	-0.0100637	-0.831358	-0.302173	-1.35476	0.140826	-0.584241	0.132894	0.0954196	0.166503	-0.343732
LA0136	NovelGene	-0.0745054	-0.107803	-0.0813396	-0.45799	0.140826	0.171368	-0.0607392	-0.093879	-0.00863031	-0.354759	-0.192825	-0.260152	0.121863	-0.0543923	0.0218044	-0.426625	0.336428	-0.0101344	0.302226	0.0573917	0.388355	-0.161653
LA0137	DNA-bindingProteins2.185.4;EC4.2.-.-:Lyases-Carbon-OxygenLyases1.471.3	0.0499049	-0.332789	0.0409718	-0.314733	0.0694519	-0.0662614	0.046921	-0.0380063	-0.136191	-0.405451	-0.0799754	-0.2567	-0.116365	-0.226004	-0.0229004	-0.312939	0.426625	0.0243197	0.202572	0.107803	0.37707	-0.249822
LA0138	hypotheticalproteinLIC10125	-0.0229004	-0.0454314	-0.0551957	-0.184425	-0.00575927	0.0101344	0.00723157	-0.24127	-0.104337	-0.545824	-0.175045	-0.169745	0.0649175	-0.199255	0.0543923	-0.327348	0.242977	0.145351	0.0969617	0.137648	0.392137	-0.171368
LA0140	hypotheticalproteinLIC10126	-0.0271541	0.0271541	-0.189034	-0.562772	0.0908029	0.00578235	-0.0200577	-0.164884	-0.116365	-0.415037	-0.144046	-0.204233	-0.0243197	-0.496142	0.0528949	-0.558517	0.442222	0.171207	0.182786	0.164884	0.100051	-0.244685
LA0141	Beta-lactamase-like	0.0203404	-0.093879	-0.342555	-0.833927	-0.00863031	-0.0313952	-0.108357	-0.541618	-0.327687	-0.685014	-0.392867	-0.713119	-0.116365	-0.514573	-0.197865	-0.870387	0.284546	-0.00578235	0.192645	0.232769	-0.0524159	-0.634867
LA0142	NuclearReceptors1.265.4;EC3.6.-.-:Hydrolases-ActingonAcidAnhydrides1.162.2	0.15682	-0.242977	-0.350497	-0.974262	0.172994	0.158429	0.634867	-0.910502	-0.108357	-1.25154	-0.27262	-0.878321	0.077041	-0.547932	-0.364012	-1.4112	0.446148	0.107018	0.21927	0.415037	0.186065	-0.862496
LA0143	NovelGene	-0.0100637	-0.28279	-0.24245	-0.844251	0.0101344	0.0528949	-0.117695	-0.668868	-0.125651	-0.72738	-0.225275	-0.53952	-0.244887	-0.634867	-0.0440443	-0.913216	0.321928	0.105678	0.246395	0.236164	0.104697	-0.463947
LA0144	GTP-binding	0.00868224	-0.237864	-0.0840643	-0.384584	0.254978	0.0619024	0.195946	-0.0101344	-0.0384362	-0.177882	-0.0370307	-0.204233	0.0528949	-0.291592	0.115597	-0.648372	0.459973	0.405992	0.239566	0.132894	0.307573	-0.147202
LA0145	cellcycleprotein	-0.0426443	0.134878	-0.126973	-0.535332	0.0543923	0.258425	0.0439433	-0.164884	-0.381837	-0.488026	-0.201634	-0.248108	0.0424568	-0.0603973	-0.282143	-0.312939	0.362158	0.109695	0.139236	-0.0299829	0.046921	-0.300448
LA0146	Sigma-54dependent,Vanadiumnitrogenasetranscriptionalregulator,VnfA	0.140826	-0.805913	0.110916	-0.356606	0.0816138	0.217591	0.027675	-0.176251	-0.10165	-0.603841	-0.0827026	-0.296899	-0.0356239	-0.397828	0.00578235	-0.524915	0.486004	0.0200577	0.236164	0.236164	0.424688	-0.281036
LA0148	RNA-bindingProteins1.058.6	-0.00144197	-0.145605	0.00868224	-0.307573	0.0394883	0.226004	-0.0271541	-0.0785637	-0.077243	-0.386468	-0.128293	-0.128156	0.0439433	-0.150401	-0.168642	0.0299829	0.320126	0.259423	0.139236	0.109359	0.086201	-0.137648
LA0149	NuclearproteinSET	0.0846703	-0.263612	0.373327	-0.409278	0.516636	0.403542	0.345564	-0.0846703	0.227692	-0.254978	-0.0524159	-0.2567	0.169745	-0.332789	0.137648	-0.486004	0.632629	0.141433	0.365871	0.192645	0.284546	-0.161653
LA0150	ABCtransporterATP-bindingprotein	-0.1137	-0.093879	0.0499049	-0.261881	0.00723157	0.14401	-0.0813396	-0.199255	-0.0565835	-0.440263	-0.342555	-0.0908029	-0.0271541	-0.0816138	-0.0894982	0.0976108	0.289827	-0.0320936	0.204233	0.161653	0.118727	-0.316528
LA0151	[protein-PII]uridylyltransferase	0.077041	-0.268817	-0.0271541	-0.295128	0.158429	0.351074	0.169745	-0.226004	-0.109695	-0.327348	0.00868224	-0.323733	0.0709665	-0.237864	0.0380063	-0.550043	0.42082	0.0745054	0.343732	0.169745	0.286304	-0.33825
LA0153	EC3.1.-.-:Hydrolases-ActingonEsterBonds2.792.1;EC3.4.-.-:Hydrolases-Actingonpeptidebonds(Peptidases)1.058.6	0.00868224	-0.0513992	-0.107018	-0.597278	0	0.209228	-0.045443	-0.152003	-0.0935602	-0.467932	-0.228973	-0.504305	0.100051	-0.190997	-0.195348	-0.524915	0.258425	0.0894982	0.176251	-0.182692	-0.10165	-0.360305
LA0156	EC2.7.-.-:Transferases-TransferringPhosphorus-ContainingGroups3.997.5;[1.C.]Channels/Pores-Pore-formingtoxins(proteinsandpeptides)1.058.6	-0.0285692	-0.440263	-0.0468403	-0.307573	0.142417	0.242977	0.110916	0.0271541	-0.0143553	-0.195946	-0.0745054	-0.0694519	-0.0285692	-0.0892673	-0.0243197	-0.152003	0.53952	0.0745054	0.171368	0.0174171	0.161653	-0.179515
LA0157	COG0082:Chorismatesynthase	-0.0214797	-0.405451	-0.0342157	-0.16004	0.263612	0.375197	-0.0398403	0.215368	0.077041	-0.231075	-0.16221	0.00432161	-0.0114956	0.0717627	0.0831412	-0.0816138	0.518701	0.041243	0.0892673	0.192645	0.161653	-0.226004
LA0160	NADHdehydrogenaseIGsubunit	0.0603973	-0.320126	-0.289244	-0.698998	0.103147	0.155213	-0.27262	-0.248108	-0.0989585	-0.227692	-0.441483	-0.293359	-0.115033	-0.312939	-0.125651	-0.182786	0.384584	-0.0603973	0.0831412	-0.0538064	0.0846703	-0.171368
LA0161	COG1143:Formatehydrogenlyasesubunit6/NADH:ubiquinoneoxidoreductase23kDsubunit(chainI)	0.161653	-0.33825	0.013043	-0.325539	0.0513992	0.270556	-0.0676387	-0.204233	-0.0229004	-0.37146	-0.10165	-0.284546	0.164884	-0.237864	0.0679388	-0.320126	0.490051	0.16092	0.200913	0.00578235	0.115597	-0.123434
LA0165	Sigma-70region2Sigma-70region4RNApolymerase,sigmasubunit	0.0573917	-0.394032	0.215915	-0.373327	0.155213	0.24127	0.0908029	-0.242977	-0.299831	-0.483985	-0.107018	-0.109359	-0.0398403	-0.172994	0.0543923	-0.110916	0.710756	0.200379	0.244685	0.00144342	0.013043	-0.463947
LA0166	EC2.7.-.-:Transferases-TransferringPhosphorus-ContainingGroups1.982.2	0.0247367	-0.28279	0.0320936	-0.205896	0.0174171	0.0724828	-0.27858	-0.0573917	-0.202888	-0.00578235	-0.175045	0.0745054	-0.0799754	0.10165	0.0603973	0.168642	0.450084	0.405992	-0.0342157	-0.100305	-0.0299829	-0.00144342
LA0169	DSBAoxidoreductase	0.295128	-0.147202	0.120294	-0.288065	-0.0949116	0.136062	0.103147	-0.200913	-0.447844	-0.479955	-0.10165	-0.336428	0.0439433	-0.37707	-0.0285692	-0.272297	0.706041	0.189034	0.227692	0.0144996	0.356606	-0.254978
LA0171	valine--pyruvateaminotransferase	-0.00288251	-0.125006	0.00723157	-0.16004	-0.0635029	-0.0200577	-0.16092	-0.145605	-0.0976108	-0.254978	-0.27262	-0.0831412	-0.173767	-0.0306192	-0.0935602	0.138814	0.446148	0.197865	0.0908029	-0.0676387	0.00868224	-0.2567
LA0172	hypothetical88.9Kprotein-Leptospirainterrogansgi|2780766|dbj|BAA24369.1|ORF1;putative	0.158429	-0.300448	-0.0593553	-0.318326	0.0603973	0.186065	-0.051024	-0.0985055	-0.257011	-0.226004	-0.228973	-0.277534	-0.27023	-0.161653	-0.0114956	-0.177882	0.586406	0.195348	0.132894	0	0.0649175	-0.32916
LA0173	hypotheticalproteinLIC10152	-0.0229004	-0.37707	-0.324235	-0.72738	-0.115033	0.0694519	-0.194087	-0.808437	-0.255803	-0.345564	-0.597412	-1.34008	-0.50284	-1.46196	-0.0949116	-0.965784	0.277534	-0.204233	0.352916	0.217591	-0.0758749	-0.332789
LA0177	hypotheticalproteinCT0005	-0.0731347	-0.859876	-0.415759	-0.0306192	0.268817	-0.280956	-0.397255	0.0962619	-0.191563	-0.312939	-0.168642	-0.109359	0.0232698	0.153157	0.0800879	0.0243197	0.432455	-0.140826	0.314733	-0.350497	-0.212881	0.197865
LA0178	hypotheticalproteinLIC10157	-0.0607392	-0.129734	-0.121679	-0.300448	0.205896	0.011588	-0.267835	0.145351	-0.467801	-0.336428	-0.259423	-0.131313	-0.305679	0.0172093	-0.0881416	-0.152003	0.373327	0.366252	-0.0881416	-0.424385	-0.0840643	0.077243
LA0179	Single-strandednucleicacidbindingR3HKH,prokaryotictype	-0.0676387	-0.153607	-0.0328061	-0.120294	0.164884	0.0969617	-0.265437	0.136191	-0.0370307	-0.176251	-0.280956	0.206643	-0.24732	0.124328	0.0800879	0.119024	0.384584	0.333424	0.0877334	-0.249749	0.158429	-0.118727
LA0180	tRNAmodificationGTPase	0.148801	-0.300448	0.145605	-0.413115	0.136062	0.195946	0.00144342	0.302173	-0.0342157	-0.390245	0.0335695	-0.169745	-0.0840643	0.051024	0.364013	-0.177882	0.512514	0.362891	0.32916	-0.0524159	1.074	-0.086201
LA0181	NADP-dependentmalicenzyme	-0.0313952	-0.567041	-0.146655	-0.24127	0.0159576	0.0101344	-0.304511	0.172488	-0.180148	-0.207561	-0.23634	-0.093879	-0.260628	0.144046	0.0144996	-0.0350469	0.456009	0.265437	0.210897	-0.140124	0.00433459	-0.26708
LA0184	hypotheticalproteinLIC10161	-0.0524159	-0.295128	-0.159629	-0.181149	-0.00432161	0.0306192	-0.265437	-0.0101344	-0.280956	-0.1976	-0.209141	-0.0409718	-0.164786	0.197865	-0.0328061	-0.0694519	0.302226	0.230203	0.0694519	-0.280956	-0.0440443	-0.147202
LA0185	hypotheticalprotein7-Leptospirainterrogans(fragment)gi|2780773|dbj|BAA24376.1|ORF7;putative	-0.0786098	-0.179515	0.0923402	0.196607	0.0380063	0.12658	-0.214125	0.0922074	-0.0200577	-0.416962	-0.192825	0.0635029	-0.120352	0.168642	0.164884	0.172488	0.382702	0.400538	0.0923402	-0.304511	0.115597	-0.0424568
LA0187	hypotheticalproteinLIC10163	0.0543923	-0.492079	0.204233	-0.181149	0.0649175	0.194295	-0.175045	-0.0424568	-0.227741	-0.422752	-0.0635029	-0.314733	0.0634092	-0.131313	0.172994	-0.375197	0.307573	0.296311	0.340075	-0.22404	0.16004	-0.15682
LA0189	phage-relatedprotein	-0.185232	-0.818579	-0.00575927	-0.413115	0.0709665	0.0291463	-0.238787	-0.242977	-0.50284	-0.436354	-0.175045	-0.603841	-0.0186342	-0.388355	0.354759	-0.648372	0.50226	0.0299829	0.155213	-0.377401	-0.0565835	-0.275786
LA0191	hypotheticalproteinLIC10166	0.222633	-0.390245	-0.0662614	-0.222633	0.352916	0.0320936	-0.197865	-0.011588	-0.316146	-0.454032	0.0573917	-0.0262051	0.268817	-0.07552	0.388355	-0.0923402	0.490051	0.240009	0.560643	-0.155749	0.202572	-0.166503
LA0192	EC3.1.-.-:Hydrolases-ActingonEsterBonds1.058.6;RNA-bindingProteins1.058.6;snRNA-bindingProteins1.058.6	0.161653	-0.614845	1.35476	-0.163268	-0.347099	0.531156	-0.167358	-0.732165	-0.16221	-0.305788	0.330973	-1.34008	0.360305	-1.25154	0.150401	-2.13289	0.452057	0.483364	0.215915	-0.126973	-0.306846	-0.24127
LA0193	NovelGene	0.027675	-0.0679388	0.229382	0.0482362	0.086201	0.0679388	-0.105678	-0.00578235	-0.248535	-0.356606	-0.1137	-0.161653	0.046921	-0.428566	0.179515	-0.246395	0.461959	0.333424	-0.0186342	-0.458382	-0.041243	0.0229004
LA0195	phage-relatedprotein	0.104697	-0.657445	0.318326	-0.166503	0.475936	0.0424568	-0.27262	-0.161653	-0.530071	-0.54372	0.00723157	-0.0694519	-0.351628	-0.524915	0.625934	-0.046921	0.434403	-0.0573917	0.494109	-0.438293	-0.0299829	-0.277534
LA0200	EC2.7.-.-:Transferases-TransferringPhosphorus-ContainingGroups1.162.2;EC3.6.-.-:Hydrolases-ActingonAcidAnhydrides1.058.6	0.405451	-0.265345	0.805913	-0.373327	-0.163499	0.552156	0.239566	-0.685014	-0.369606	-0.805913	0.232769	-0.982791	0.28279	-1.16165	0.358454	-0.997117	0.516636	-0.112475	0.298673	0.15682	0.251539	-0.413115
LA0202	EC1.9.-.-:Oxidoreductases-Actingonahemegroupofdonors1.676.2;[3.D.]PrimaryActiveTransporters-Oxidoreduction-driventransporters1.471.3;[1.C.]Channels/Pores-Pore-formingtoxins(proteinsandpeptides)1.058.6	0.773491	-0.62371	0.0174171	-0.655172	0.22095	-0.0299829	-0.57628	-0.442222	-0.815575	-0.96016	-0.0328061	-0.564905	-0.324235	-0.940645	0.046921	-0.720232	0.222633	-0.261881	0.251539	-0.323082	-0.200379	-0.592919
LA0203	hypotheticalproteinLIC10173	0.251539	-0.272297	-0.0143553	-0.0454314	0.150401	-0.171207	-0.344828	0.0922074	-0.421156	-0.492079	0.121863	-0.293359	0.187707	0.0285692	0.386468	-0.110916	0.473931	0.388465	0.263612	-0.392867	0.202572	-0.0694519
LA0204	EC5.3.-.-:Isomerases-IntramolecularOxidoreductases1.058.6;RNA-bindingProteins1.058.6;mRNA-bindingProteins1.058.6	0.164884	-0.275786	0.142417	-0.132894	0.166503	0.279284	0.16004	-0.508403	0.0499049	-0.494109	0.288065	-1.09542	0.0603973	-1.28279	0.132894	-1.25843	0.291592	-0.115597	0.150401	-0.0496308	0.41889	-0.28279
LA0205	hypotheticalproteinLIC10175	-0.104337	-0.432455	0.0101344	0.180148	0.205896	-0.22033	-0.399445	0.117695	-0.233888	-0.0350469	-0.0935602	0.167358	-0.175045	0.104337	0.139236	0.225275	0.200913	0.181421	-0.100305	-0.43082	0.0380063	0.1137
LA0206	NovelGene	-0.276199	-1.37333	-0.138814	-0.254978	0.798366	0.128156	-0.249749	0.120352	-0.186501	-0.597278	0.204233	-0.117161	-0.175045	-0.268817	0.58208	-0.50226	0.664288	0.197865	0.192645	-0.40163	0.210897	-0.261881
LA0207	hypotheticalproteinLIC10177	0.0679388	-0.172994	0.0679388	0.051024	0.153607	-0.153157	-0.336855	0.00575927	-0.244887	-0.518701	-0.168642	0.0935602	-0.10165	0.0129262	0.15682	0.230203	0.227692	0.041243	-0.0384362	-0.189034	0.0694519	-0.345564
LA0209	Transmembrane6.099.0;EC1.1.-.-:Oxidoreductases-ActingontheCH-OHgroupofdonors5.598.9;7transmembranereceptor(Secretinfamily)1.058.6	0.24127	-0.0484122	0.100051	-0.184425	-0.0482362	-0.0313952	-0.180148	-0.573467	0.0144996	-0.403542	0.0954196	-0.500218	-0.0607392	-0.696658	-0.141433	-0.862496	0.300448	-0.128156	0.0380063	0.0262051	0.189351	-0.0785637
LA0210	hypotheticalproteinLIC10179	0.189351	-0.0923402	0.131313	-0.234465	0.013043	0.0588937	-0.166073	-0.567041	0.204233	-0.265345	0.109359	-0.434403	0.148801	-0.608232	0.145605	-0.736966	0.274041	-0.217591	0.0144996	0.077041	0.325539	-0.286304
LA0211	hypotheticalproteinLIC10180	0.275786	-0.234465	0.168123	-0.212568	0.013043	-0.0440443	-0.105678	-0.492079	-0.0867838	-0.475936	0.0709665	-0.625934	0.112475	-0.92139	0.0908029	-1.0862	0.325539	-0.15682	-0.0200577	-0.0356239	0.436354	-0.123434
LA0212	hypotheticalproteinLIC10181	0.179515	-0.161653	-0.0703893	-0.177882	-0.196607	-0.155749	-0.189034	-0.529073	-0.235114	0.00863031	-0.0398403	-0.584241	-0.115033	-0.724993	-0.189034	-0.803393	0.0573917	-0.21927	-0.0717627	-0.0758749	0.0247367	-0.16004
LA0213	hypotheticalproteinLIC10182	0.194295	-0.0573917	-0.00288251	-0.190997	-0.151859	-0.0100637	-0.0172093	-0.53952	0.101598	-0.249822	0.139236	-0.558517	-0.00432161	-0.836501	0.00723157	-0.902389	0.246395	-0.184425	0.0424568	0.0144996	0.284546	-0.205896
LA0214	hypotheticalproteinLIC10183	0.118727	-0.321928	-0.0129262	-0.21927	-0.105678	0.0409718	-0.0370307	-0.880976	0.0203404	-0.475936	0.209228	-0.741783	0.093879	-0.994241	-0.182692	-1.31473	0.263612	-0.0439433	0.129734	-0.0621217	0.101598	-0.145605
LA0215	hypotheticalproteinLIC10184	0.0365259	-0.169745	0.200913	0.0717627	-0.0731347	0.00433459	-0.23634	-0.354759	0.0528949	-0.352916	0.0159576	-0.384584	0.148801	-0.392137	-0.0703893	-0.599462	0.190997	0.0426443	-0.0313952	-0.221568	0.12658	-0.046921
LA0216	hypotheticalproteinLIC10185	0.0954196	-0.454032	0.106249	0.045443	-0.167358	-0.051024	-0.200379	-0.300448	0.0619024	-0.0159576	0.168123	-0.407364	0.0985055	-0.573467	0.0709665	-0.648372	0.28279	-0.0484122	0.027675	0	0.0954196	-0.226004
LA0217	hypotheticalproteinLIC10186	0.174621	-0.272297	0.251539	-0.205896	-0.077243	-0.051024	0.0694519	-0.625934	0.0588937	-0.296899	0.0923402	-0.251539	-0.00575927	-0.362158	0.0954196	-0.599462	0.298673	-0.169745	-0.0257376	-0.0229004	0.62371	-0.343732
LA0221	cytoplasmicmembraneprotein	0.207561	-0.0649175	0.109359	-0.1976	-0.240009	0.00868224	0.121863	-0.367732	-0.273814	-0.270556	0.14401	-0.392137	-0.0976108	-0.554273	0.0740006	-0.880976	0.234465	-0.217591	0.0603973	-0.21661	0.152003	-0.469929
LA0222	peptidoglycanassociatedcytoplasmicmembraneprotein	-0.102994	0.041243	0.190997	0.0717627	-0.0172093	0.018878	0.00723157	-0.253257	0.432455	-0.179515	-0.0356239	-0.0380063	0.0203404	-0.172994	0.148801	-0.305788	0.284546	0.0593553	0.0619024	0.018878	0.382702	-0.109359
LA0223	RNA-bindingS4PseudouridinesynthasePseudouridinesynthase,RluD	-0.0370307	-0.0499049	0.0335695	0.0949116	-0.0881416	-0.117695	-0.0426443	-0.204233	0.179515	-0.0634092	0.011588	0.250962	0.0159576	-0.013043	-0.0271541	0.045443	0.231075	-0.140826	-0.051024	0.027675	0.293359	-0.132894
LA0224	hypotheticalproteinLIC10193	-0.0593553	-0.0380063	-0.0243197	-0.341903	-0.0538064	-0.0172093	-0.105678	-0.311148	0.0528949	-0.508403	-0.226509	-0.362158	-0.319618	-0.675765	-0.249749	-0.710756	0.207561	-0.217591	-0.0579701	-0.134878	0.234465	-0.554273
LA0225	short-chaindehydrogenase	-0.0229004	-0.358454	-0.0538064	-0.37707	-0.15056	-0.00288251	0.0306192	-0.535332	-0.146655	-0.488026	0.0409718	-0.227692	-0.306846	-0.614845	-0.0840643	-0.880976	0.195946	-0.0709665	-0.015783	-0.240009	0.150401	-0.343732
LA0226	photoproductlyase	-0.109695	-0.176251	0.0528949	-0.174621	-0.126973	-0.0717627	-0.0635029	-0.304006	-0.10165	-0.304006	-0.0071955	-0.204233	-0.109695	-0.21424	-0.0745054	-0.21424	0.0174171	-0.0800879	0.0291463	-0.112367	0.172994	-0.152003
LA0227	hypotheticalproteinLIC10196	-0.0186342	-0.537424	0.202572	-0.120294	-0.0214797	0.0291463	0.139236	-0.411195	-0.27023	-0.58208	0.158429	-0.343732	-0.0482362	-0.685014	0.0619024	-0.913216	0.343732	0.111031	-0.0257376	-0.183963	0.239566	-0.140826
LA0228	hypotheticalproteinAtu2675	0.150401	-0.498179	0.26708	-0.0740006	0.027675	0.117161	0.199255	-0.378944	-0.175045	-0.590745	0.100051	0.0799754	-0.105678	-0.407364	0.027675	-0.334607	0.351074	-0.192645	0.229382	0.0908029	0.498179	-0.416962
LA0229	inositol-1-monophosphatase	0.0232698	-0.456009	0.12658	-0.307573	-0.0071955	0.0740006	-0.276199	-0.434403	0.0320936	-0.207561	0.0365259	0.164786	-0.159629	-0.293359	-0.0524159	-0.202572	0.244685	-0.148801	0.120294	0.0634092	0.107803	-0.345564
LA0231	glycosyltransferase	0.00578235	-0.422752	-0.0976108	-0.32916	-0.133564	-0.0071955	0.0558912	-0.179515	-0.503858	-0.547932	0.0439433	-0.323733	-0.134878	-0.275786	-0.22033	-0.471929	0.121863	0.0468403	-0.0214797	-0.359521	-0.0648829	-0.215915
LA0232	Glycosyltransferase,group1	0.0291463	-0.152003	0.232769	-0.114035	-0.0745054	0.142417	0.172994	-0.00723157	-0.215368	-0.537424	-0.0703893	-0.302226	-0.140124	-0.153607	-0.112367	-0.375197	0.277534	0.102994	0.027675	-0.205393	0.153607	-0.277534
LA0233	glycosyltransferase	0.100051	-0.101598	0.107803	-0.251539	-0.0285692	0.155213	0.103147	-0.140826	-0.237564	-0.37707	0.109359	-0.169745	0.00144342	-0.176251	-0.159629	-0.405451	0.373327	0.141433	0.0528949	-0.0813396	0.155213	-0.277534
LA0234	NovelGene	0.013043	0.0313952	0.265345	-0.0969617	0.145605	0.289827	0.199255	-0.0892673	0.0499049	-0.409278	0.100051	-0.277534	0.07552	-0.0892673	-0.0551957	-0.397828	0.384584	0.249749	0.189351	-0.10165	0.158429	-0.0634092
LA0235	NAD-dependentepimerase/dehydratase	0.00723157	-0.093879	0.131313	-0.311148	0.112475	0.139236	0.107803	-0.15682	-0.0271541	-0.0513992	-0.0593553	-0.200913	-0.00863031	-0.265345	0.00578235	-0.397828	0.33825	-0.145605	0.0954196	-0.153157	0.1976	-0.181149
LA0237	UbiAprenyltransferaseProtohemeIXfarnesyltransferase	0.0908029	-0.272297	0.0709665	-0.1976	0.131313	0.226004	0.0694519	-0.0892673	0.142417	-0.132894	0.140826	0.0745054	0.179515	-0.0619024	0.0101344	0.045443	0.488026	-0.115597	0.103147	0.0365259	0.121863	-0.234465
LA0238	Cytochromeoxidaseassembly	-0.0186342	-0.0709665	0.117161	-0.215915	0.249822	0.199255	-0.163499	0.0989585	-0.0071955	0.0440443	0.00723157	0.0114956	0.224317	0.159629	0.0144996	-0.013043	0.298673	0.309176	-0.0200577	-0.130931	0.0306192	0.128293
LA0240	EC1.8.-.-:Oxidoreductases-Actingonasulfurgroupofdonors1.058.6;EC3.4.-.-:Hydrolases-Actingonpeptidebonds(Peptidases)1.058.6;Transmembrane1.058.6;[1.C.]Channels/Pores-Pore-formingtoxins(proteinsandpeptides)1.058.6;[4.A.]GroupTranslocators-Phosphotransfer-drivengrouptranslocators1.058.6	-0.91533	-0.496142	0.454032	-1.00578	0.496142	0.307573	0.467932	-0.0649175	-0.00288251	-0.21927	0.21927	-0.224317	0.182786	-0.253257	0.0247367	-0.62371	0.481969	0.288063	0.279284	0.00288828	-0.190299	-0.200913
LA0241	SCO1/SenCfamilyprotein	-0.0731347	-0.413115	0.00433459	-0.409278	0.384584	0.244685	0.00723157	0.00288251	-0.0894982	-0.200913	-0.168642	-0.134477	0.00288828	0.0200577	-0.173767	-0.128156	0.432455	0.178874	-0.0114956	-0.0949116	0.0424568	-0.0603973
LA0242	cytochromecoxidase,subunitII	-0.0962619	0.0186342	-0.0881416	-0.129734	0.164884	0.224317	-0.155749	0.0703893	-0.0676387	-0.0573917	-0.361768	-0.0877334	0.0335695	0.318461	-0.177599	0.144046	0.147202	0.154454	-0.16221	-0.0676387	-0.00432161	-0.0588937
LA0243	cytochromecoxidasepolypeptideI	-0.0200577	-0.137648	0.0558912	-0.0454314	0.246395	0.150401	-0.126973	0.0949116	0.0291463	0.145351	-0.1137	0.233888	0.0144996	0.335712	-0.163499	0.532068	0.432455	0.37629	0.00578235	0.123434	0.209228	-0.0679388
LA0244	cytochromecoxidasesubunitIII	-0.0593553	-0.129734	-0.0440443	-0.237864	0.0785637	0.171368	-0.16092	-0.232769	-0.0731347	-0.186065	-0.313826	-0.150401	0.26708	0.0989585	-0.199123	-0.018878	0.200913	-0.00578235	-0.0758749	-0.24123	-0.015783	-0.12658
LA0248	hypotheticalproteinLIC10213	0.07552	-0.394032	-0.0356239	-0.522841	0.106249	0.251539	-0.0662614	-0.0694519	-0.192825	-0.436354	-0.190299	-0.281036	-0.0229004	-0.0785637	0.0335695	-0.300448	0.610433	0.137504	0.182786	0.152003	0.265345	-0.479955
LA0249	TranscriptionfactorCarD	0.0144996	-0.22095	0.0513992	-0.248108	0.364013	0.194295	0.00723157	0.0271541	-0.0524159	-0.192645	-0.192825	0.0172093	0.0969617	0.0579701	0.222633	0.187768	0.531156	0.137504	0.152003	0.242977	0.270556	-0.254978
LA0250	BH0106~unknownconservedprotein	0.103147	-0.293359	0.07552	-0.215915	0.0908029	0.140826	-0.0731347	-0.0335695	0.0558912	-0.046921	-0.183963	0.210389	0.0573917	0.0935602	0.139236	0.37629	0.486004	0.123004	0.22095	0.212568	0.0409718	-0.295128
LA0251	phosphoenolpyruvatecarboxykinase(ATP)	-0.0717627	-0.0740006	-0.207893	-0.163268	0.114035	-0.0214797	-0.324235	0.145351	-0.15056	-0.330973	-0.404903	0.0962619	-0.285698	0.27262	0.0320936	0.225275	0.145605	0.403813	0.0424568	-0.153157	0.0619024	-0.189351
LA0253	hypotheticalproteinLIC10218	0.046921	-0.307573	-0.132248	-0.504305	0.158429	0.109359	-0.100305	-0.0558912	-0.583038	-0.293359	-0.0799754	-0.117161	0.0203404	0.051024	0.139236	-0.0350469	0.117161	0.0271541	-0.0426443	-0.426533	-0.172488	-0.190997
LA0254	hypotheticalproteinLIC10219	-0.124328	0.045443	-0.158337	-0.215915	0.117161	0.15682	-0.129613	0.149259	-0.297485	-0.123434	-0.120352	-0.0380063	0.0335695	0.164786	0.0306192	0.158337	0.341903	0.382944	0.077041	-0.349365	-0.0717627	0.133564
LA0255	ParA	-0.185232	-0.652901	-0.155749	-0.325539	0.277534	0.118727	-0.23634	-0.0380063	-0.0854247	-0.200913	-0.0745054	-0.248108	0.0908029	0.195348	-0.00144197	-0.171368	0.401635	0.109695	0.192645	-0.141433	0.388355	-0.229382
LA0256	glutamyl-tRNA(Gln)amidotransferasesubunitB	-0.0129262	-0.537424	-0.196607	-0.37707	0.194295	-0.0129262	-0.141433	0.0496308	-0.0922074	-0.394032	-0.211635	-0.251539	-0.264236	0.077243	0.274041	-0.117161	0.413115	0.181421	0.186065	-0.144046	0.244685	-0.275786
LA0258	DNApolymeraseIIIalphasubunit	-0.0524159	-0.272297	-0.190299	-0.450084	0.145605	-0.00863031	-0.214125	0.0243197	-0.192825	-0.298673	-0.228973	-0.0800879	-0.128293	0.237564	0.110916	0.153157	0.189351	-0.0144996	0.106249	-0.207893	0.100051	-0.390245
LA0261	RNApolymeraseECF-typesigmafactor	-0.157044	-0.483985	-0.1137	-0.436354	0.37707	0.125006	-0.0731347	0.0593553	-0.0662614	-0.239566	-0.132248	-0.268817	-0.0271541	0.0621217	0.22095	-0.171368	0.475936	0.409255	0.332789	-0.105678	0.018878	-0.0543923
LA0262	EC3.1.-.-:Hydrolases-ActingonEsterBonds4.398.1;EC3.4.-.-:Hydrolases-Actingonpeptidebonds(Peptidases)4.298.0;EC3.5.-.-:Hydrolases-ActingonCarbon-NitrogenBonds,otherthanPeptideBonds2.590.3;EC2.4.-.-:Transferases-Glycosyltransferases1.368.5	0.0846703	-0.378944	-0.24732	-0.39973	0.263612	-0.0482362	-0.0398403	0.0962619	-0.132248	-0.261881	-0.158337	-0.336428	0.00433459	0.136191	0.217591	-0.260152	0.270556	0.226509	0.246395	-0.180148	0.345564	-0.0101344
LA0263	hypotheticalproteinLIC10226	0.0603973	-0.332789	-0.185232	-0.181149	0.411195	0.0218044	-0.138814	0.206643	-0.483364	-0.438307	0.00288828	0.0313952	0.0247367	0.00575927	0.388355	0.385155	0.395929	0.246104	0.434403	-0.185232	0.192645	-0.422752
LA0264	hypotheticalproteinLIC10227	0.304006	-0.766112	1.15521	-0.805913	0.771027	0.139236	0.0908029	-0.279284	-0.71721	-0.579922	0.24127	-0.547932	0.483985	-0.473931	0.606035	-0.675765	0.537424	-0.26708	0.295128	-0.0662614	0.194295	-1.19429
LA0265	hypotheticalproteinLIC10227	0.0649175	-0.199255	-0.185232	-0.24127	0.21927	-0.0813396	-0.191563	0.192825	-0.729444	-0.461959	0.027675	-0.248108	0.018878	-0.0262051	0.298673	-0.110916	0.314733	0.27262	0.0365259	-0.49774	-0.427606	-0.0969617
LA0266	hypotheticalproteinLIC10228	0.132894	-0.298673	0.0409718	-0.21927	0.205896	-0.0593553	-0.317304	0.145351	-0.695103	-0.187707	-0.0676387	-0.227692	0.215915	-0.0101344	0.21927	-0.21424	0.0528949	0.128293	-0.121679	-0.543991	-0.0565835	-0.0232698
LA0268	[1.C.]Channels/Pores-Pore-formingtoxins(proteinsandpeptides)1.058.6;mRNA-bindingProteins1.058.6	0.109359	-0.114035	0.0513992	0.108357	0.573467	-0.0172093	-0.137504	0.232661	-0.181421	-0.212568	0.0203404	0.164786	0.205896	0.237564	0.422752	0.147958	0.286304	0.397255	0.176251	-0.171207	0.199255	0.0071955
LA0271	Transmembrane6.499.1;GProteinCoupledReceptors1.471.3;7transmembranereceptor(Secretinfamily)1.058.6;7transmembranereceptor(metabotropicglutamatefamily)1.058.6	-0.0186342	-0.179515	-0.233888	-0.150401	0.21927	-0.172488	-0.0827026	0.295135	-0.410341	-0.145605	0.0877334	0.121679	0.0846703	0.214125	0.204233	0.192825	0.253257	0.297485	0.177882	-0.436162	-0.14274	0.0398403
LA0272	Transmembrane1.982.2;EC2.7.-.-:Transferases-TransferringPhosphorus-ContainingGroups1.162.2	0.0634092	-0.0923402	-0.177599	-0.163268	0.2567	-0.108357	-0.200379	0.226509	-0.335712	-0.0969617	0.0619024	0.0143553	0.168123	0.243669	0.2567	0.0881416	0.236164	0.368489	-0.0299829	-0.392867	0.0350469	0.141433
LA0273	lipoproteinreleasingsystemtransmembraneprotein	0.129734	-0.450084	0.0558912	0.015783	0.318326	-0.0676387	-0.23634	0.0840643	-0.289244	-0.21424	-0.015783	0.124328	0.027675	0.257011	0.352916	0.342555	0.356606	0.105678	0.275786	-0.306846	0.103147	-0.0603973
LA0274	lipoproteinreleasingsystem,ATP-bindingprotein	0.2567	-0.163268	-0.0538064	-0.288065	-0.207893	0.0159576	-0.0579701	-0.26708	-0.077243	-0.215915	0.24127	-0.701342	0.312939	-0.717857	0.21424	-0.701342	0.205896	0.120352	0.129734	0.158429	0.229382	-0.0409718
LA0276	hypotheticalproteinLIC10234	0.186065	-0.174621	-0.0621217	-0.150401	-0.0313952	0.0573917	0.134477	-0.349235	-0.175045	-0.311148	0.153607	-0.471929	0.107803	-0.599462	-0.015783	-0.803393	0.373327	0.442545	0.0954196	0.118727	0.140826	-0.104697
LA0279	hypotheticalproteinLIC10236	0.137648	0.133564	-0.317304	-0.369595	0.0394883	0.0558912	-0.0071955	-0.345564	-0.207893	-0.249822	-0.10165	-0.442222	-0.0114956	-0.244685	0.106249	-0.550043	0.224317	-0.258425	0.145605	0.234465	-0.00863031	-0.424688
LA0280	cyclicnucleotide-bindingprotein	0.148801	0.0229004	0	-0.114035	-0.0440443	0.0365259	-0.120352	-0.12658	0.018878	-0.150401	0.100051	-0.37146	0.212568	-0.237864	0.153607	-0.260152	0.304006	-0.0291463	0.0969617	0.163268	0.192645	-0.0291463
LA0281	HhH-GPDDNAglycosylase	0.270556	-0.205896	-0.077243	-0.454032	-0.0328061	0.00578235	-0.137504	-0.354759	-0.214125	-0.270556	0.104697	-1.04394	0.0409718	-0.915936	0.237864	-1.06492	0.134477	-0.190997	0.0877334	-0.0172093	-0.137504	-0.128156
LA0283	hypotheticalproteinLIC10239	0.0954196	-0.224317	-0.605968	-0.865122	-0.0229004	-0.0881416	-0.605968	-0.641604	-0.295135	0.102994	-0.260628	-1.18442	0.181149	-0.550043	-0.35727	-1.12343	-0.263034	-0.926865	-0.0214797	0.0320936	-0.00863031	-0.140826
LA0284	EC2.7.-.-:Transferases-TransferringPhosphorus-ContainingGroups2.388.1	0.0954196	-0.00433459	-0.190299	-0.166503	-0.108357	-0.0328061	-0.155749	-0.190997	-0.149259	-0.0218044	0.0846703	-0.397828	0.202572	-0.456009	0.123434	-0.510457	0.263612	0.045443	0.046921	0.0513992	-0.0867838	-0.0923402
LA0286	NovelGene	0.32916	-0.104697	0.164884	-0.659723	0.00723157	0.210897	0.0908029	-0.526992	0.129734	-0.163268	0.295128	-0.734563	0.504305	-0.477944	0.125006	-1.05289	0.115597	0.111031	0.270556	0.21424	0.114035	-0.281036
LA0288	adenylate/guanylatecyclase	0.131313	-0.0394883	-0.153157	-0.384584	-0.0299829	0.0724828	-0.0328061	-0.179515	-0.0690147	-0.100051	-0.0328061	-0.599462	0.24127	-0.407364	-0.0662614	-0.648372	0.123434	0.0854247	0.0218044	0.0846703	0.0203404	-0.231075
LA0289	adenylate/guanylatecyclase	0.115597	-0.0969617	-0.0881416	-0.254978	-0.100305	-0.041243	-0.120352	-0.150401	0.0291463	-0.314733	0.0365259	-0.558517	0.194295	-0.469929	0.161653	-0.773491	0.179515	-0.0454314	0.115597	0.0101344	0.100051	-0.169745
LA0291	hypotheticalproteinLIC10247	0.011588	-0.251539	-0.309176	-0.734563	-0.23634	-0.207893	-0.00144197	-0.395929	-0.0482362	-0.78339	-0.480265	-0.915936	-0.657183	-1.27579	-0.43082	-1.59946	0.281036	-0.0877334	0.284546	0.121863	-0.137504	-0.935117
LA0292	tRNA(uracil-5-)-methyltransferase/TrmAtRNA-methyltransferase	0.163268	-0.0262051	0.00288828	-0.284546	-0.176323	-0.0579701	-0.0524159	-0.28279	-0.0881416	-0.265345	-0.10165	-0.362158	-0.00288251	-0.415037	0.0232698	-0.442222	0.161653	-0.0291463	0.217591	-0.0579701	0.217591	-0.077041
LA0293	Rad50-likeprotein	0.104697	-0.0262051	0.0649175	-0.244685	-0.0894982	-0.0551957	-0.00863031	-0.305788	-0.323082	-0.547932	0.0954196	-0.465938	-0.0370307	-0.467932	-0.00288251	-0.720232	0.244685	0.0384362	0.0218044	-0.204141	-0.0285692	-0.0380063
LA0294	exonuclease	0.147202	-0.270556	-0.111031	-0.226004	-0.138814	-0.0328061	-0.0482362	-0.390245	0.0709665	-0.526992	-0.0129262	-0.327348	-0.237564	-0.510457	-0.154454	-1.02034	0.32916	-0.00578235	0.140826	0.192645	0.340075	-0.189351
LA0296	unknown	-0.0342157	0.104337	0.00578235	0	-0.0786098	-0.0370307	-0.24732	-0.0694519	0.171368	-0.2567	-0.128293	0.115033	-0.0976108	0.222805	-0.0840643	0.0143553	0.109359	0.0271541	0.00868224	0.0831412	0.261881	-0.00288828
LA0297	hypotheticalproteinLIC10254	0.00144342	-0.274041	-0.0648829	-0.325539	-0.0703893	0.018878	0.261881	-0.465938	-0.0717627	-0.364013	0.0409718	-0.461959	0.0908029	-0.687335	-0.145351	-1.39593	0.246395	0.117695	-0.0676387	-0.0827026	0.192645	-0.106249
LA0298	EC3.1.-.-:Hydrolases-ActingonEsterBonds2.388.1	0.0603973	-0.454032	-0.0356239	-0.171368	0.046921	-0.00288251	0.177882	-0.226004	-0.16092	-0.253257	0.24127	-0.349235	-0.0935602	-0.84944	0.0985055	-1.12343	0.469929	0.257011	0.140826	0.117161	0.15682	0.0593553
LA0299	carbonstarvationproteinA	0.086201	0.0129262	-0.0356239	0.00575927	-0.0524159	0.0543923	-0.0579701	-0.26708	0.1976	-0.142417	-0.0935602	0.041243	0.21424	0.0799754	0.0892673	-0.07552	0.0800879	-0.117161	-0.0129262	0.0558912	0.364013	-0.011588
LA0300	hypotheticalproteinPA3755	-0.0496308	-0.0558912	0.110916	-0.0365259	-0.0257376	0.190997	0.046921	-0.209228	0.504305	-0.176251	-0.015783	0.0607392	0.086201	-0.117161	0.0969617	-0.0409718	0.281036	-0.00144342	0.142417	0.174621	0.321928	-0.200913
LA0301	hypotheticalproteinLIC10258	0.00578235	0.0071955	-0.0143553	-0.174621	-0.111031	0.0439433	0.046921	-0.131313	0.0454314	-0.222633	-0.0840643	-0.0800879	-0.0881416	-0.0785637	-0.077243	-0.046921	0.15682	-0.0101344	0.0694519	0.100051	0.232769	-0.164884
LA0302	hypotheticalproteinLIC10259	-0.202888	-0.392137	-0.200379	-0.500218	-0.228973	-0.126973	0.107803	-0.520769	-0.0100637	-0.16004	-0.0172093	-0.415037	-0.214125	-0.562772	-0.186501	-0.550043	0.107803	-0.145605	0.103147	0.0513992	0.0365259	-0.277534
LA0303	putativelipoprotein	-0.154454	-0.486004	0.0380063	-0.33825	0.172994	0.37707	0.516636	-0.388355	0.0908029	-0.771027	0.0740006	-0.318326	0.00144342	-0.614845	0.0380063	-0.870387	0.307573	-0.128156	0.314733	0.134477	0.610433	-0.68966
LA0306	hypotheticalproteinLIC10262	-0.215368	-0.153607	-0.0285692	-0.0969617	-0.041243	0.166503	0.0908029	-0.0247367	0.0454314	-0.2567	-0.0482362	-0.145605	0.0203404	-0.277534	-0.111031	-0.320126	0.189351	0.0384362	0.027675	-0.0799754	0.265345	0.0758749
LA0308	protoporphyrinogenoxidase	-0.0328061	-0.0306192	-0.115033	-0.177882	-0.145351	-0.0200577	0.131313	-0.343732	-0.232661	-0.275786	0.0174171	-0.077041	0.0365259	-0.110916	-0.0524159	-0.110916	0.234465	0.105678	-0.0285692	-0.00575927	0.112475	-0.195946
LA0309	Cyclicnucleotide-bindingcAMP-dependentproteinkinaseWingedhelixDNA-binding	-0.100305	-0.00868224	0.0499049	-0.106249	0.0101344	0.217591	-0.0172093	-0.279284	0.132894	-0.323733	-0.164786	-0.0543923	-0.0299829	-0.182786	-0.0565835	0.00288251	0.341903	0.107018	0.011588	0.0785637	0.24127	-0.0513992
LA0310	Cyclicnucleotide-bindingTPR-like	-0.171207	0.177599	-0.0186342	-0.0588937	0.0262051	0.147202	0.0664274	-0.110916	0.349235	-0.0800879	-0.0949116	-0.0159576	0.00288828	0.0482362	-0.00863031	-0.0528949	0.177882	0.0172093	-0.0200577	0.0499049	0.210897	0.051024
LA0311	AmidohydrolaseMetallo-dependenthydrolase,composite	-0.0214797	0.00144197	0.226004	-0.0619024	0.204233	0.186065	0.0247367	-0.0528949	-0.0949116	-0.222633	0.0365259	0.0440443	-0.0758749	-0.0409718	-0.0299829	-0.0528949	0.296899	0.147958	0.00868224	0.0484122	0.0573917	-0.0499049
LA0312	cellwallhydrolase	0.0439433	-0.330973	0.101598	-0.212568	0.086201	0.107803	0.093879	-0.0424568	-0.1137	-0.295128	-0.0398403	0.0143553	-0.298658	-0.145605	-0.0745054	-0.110916	0.397828	0.178874	-0.00288251	0.0923402	0.101598	-0.16004
LA0313	probabletranslationelongationfactorEF-G	-0.0648829	0.164786	-0.209141	-0.341903	0.115597	0.132894	-0.138814	-0.0247367	-0.0370307	-0.21927	-0.515006	-0.207561	-0.117695	0.273814	-0.400538	0.0676387	0.0394883	0.0468403	-0.0200577	0.155213	0.100051	-0.077041
LA0314	potassiumuptakeprotein	-0.0356239	-0.134477	0.0846703	-0.0394883	0.123434	0.236164	-0.115033	0.0229004	0.0724828	-0.093879	-0.196607	0.219091	0.0573917	0.15056	-0.0214797	0.303342	-0.865523	-1.49411	-0.125651	0.0203404	0.0846703	-0.0513992
LA0319	prenyltransferase	0.0203404	-0.184425	0.171368	0.00575927	-0.0538064	0.179515	-0.0786098	-0.161653	0.166503	-0.0954196	-0.15056	0.182692	0.182786	0.0299829	-0.00863031	0.0976108	0.352916	0.368489	0.0603973	0.011588	0.0424568	-0.0603973
LA0320	thioredoxin-likeprotein	-0.0129262	-0.818579	-0.015783	-0.442222	-0.045443	0.32916	0.199255	-0.465938	-0.259423	0.0328061	0.0664274	-0.584241	0.289827	-0.481969	0.013043	-0.891643	0.375197	0.111031	0.210897	-0.107018	0.0454314	0.0565835
LA0321	EC2.5.-.-:Transferases-TransferringAlkylorArylGroups,OtherthanMethylGroups1.265.4	0.104697	-0.115597	0.131313	-0.0454314	0.011588	0.169745	0.027675	-0.236164	-0.339137	-0.475936	-0.109695	-0.327348	-0.254594	-0.0306192	0.011588	-0.26708	0.239566	0.327687	0.018878	-0.0813396	0.00723157	-0.24127
LA0322	NovelGene	0.195946	-0.362158	0.174621	-0.174621	-0.0607392	0.0144996	0.00144342	-0.204233	0.0573917	-0.50226	-0.169925	-0.120294	-0.27262	-0.205896	-0.0114956	-0.494109	0.438307	0.130931	0.207561	0.199255	0.121863	-0.332789
LA0323	ProteinofunknownfunctionDUF704	0.229382	-0.300448	0.07552	-0.237864	0.00723157	0.15682	0.142417	-0.231075	-0.265437	-0.172994	0.21927	-0.123434	0.0985055	-0.469929	0.169745	-0.411195	0.471929	0.263034	0.260152	-0.181421	0.0320936	-0.0543923
LA0325	Zinc-containingalcoholdehydrogenasesuperfamilyGroES-like	-0.0172093	-0.0664274	0.0634092	0.0271541	0.0694519	0.0558912	-0.304511	-0.0513992	0.018878	0.0579701	-0.197865	0.328836	-0.167358	0.126973	-0.0129262	0.337996	0.169745	0.347099	-0.0745054	-0.219091	0.0634092	-0.0816138
LA0326	farnesyl-diphosphatesynthase;geranyltranstransferase	-0.10165	-0.321928	0.0454314	0.140124	0.0724828	0.0800879	-0.254594	-0.0409718	-0.164786	-0.093879	-0.0786098	0.164786	-0.197865	-0.0409718	-0.0384362	0.138814	0.265345	0.24245	-0.0607392	-0.332278	0.0203404	0.051024
LA0327	hemolysinA	0.00578235	-0.163268	0.107803	-0.0306192	0.16004	0.0877334	-0.0827026	0.0200577	-0.146655	0.0621217	-0.0482362	0.0840643	0.0785637	0.0172093	-0.0129262	0.045443	0.321928	0.312665	-0.0114956	-0.351628	0.0724828	0.124328
LA0328	putativeacetyltransferase	0.0954196	-0.237864	-0.0271541	-0.153607	0.109359	0.0499049	-0.051024	-0.0831412	-0.348232	0.109695	-0.0786098	0.041243	-0.0867838	-0.110916	-0.105678	0.0976108	0.239566	0.0496308	0.200913	-0.130931	-0.115033	-0.110916
LA0330	penicillinGacylaseprecursor	-0.130931	-0.0513992	-0.399445	-0.409278	0.147202	0.187707	-0.62854	-0.422752	0.0892673	-0.00433459	-0.573375	-0.284546	-0.045443	0.329985	-0.582074	-0.227692	-0.111031	-0.24127	-0.0468403	-0.233888	-0.297485	-0.428566
LA0332	6-pyruvoyltetrahydrobiopterinsynthase,putative	0.117161	-0.2567	0.204233	-0.1976	0.358454	0.37146	-0.123004	-0.21927	0.274041	-0.123434	-0.0607392	-0.227692	0.027675	-0.120294	-0.00288251	-0.340075	0.467932	-0.0709665	0.194295	-0.111031	0.307573	0.0731347
LA0333	COG0603:PredictedPP-loopsuperfamilyATPase	-0.16221	-0.0306192	-0.0565835	-0.163268	0.1976	0.1976	-0.100305	0.045443	-0.0894982	-0.093879	-0.16092	-0.0409718	0.00144342	0.171207	-0.178874	-0.152003	0.15682	0.151859	-0.133564	-0.331132	-0.0384362	0.0565835
LA0334	COG3288:NAD/NADPtranshydrogenasealphasubunit	0.0320936	-0.246395	0.395929	0.0827026	0.0664274	-0.051024	0.974262	-0.37707	0.147202	0.0524159	0.194295	0.415759	0.182786	-0.0785637	0.142417	0.0143553	0.336428	-0.37146	0.0291463	0.254978	0.181149	-0.360305
LA0335	pyridinenucleotidetranshydrogenasebetasubunit	-0.286881	-0.248108	-0.0607392	0.172488	0.0969617	-0.111031	-0.336855	0.0635029	-0.102994	-0.0159576	-0.121679	0.559737	-0.0703893	0.569491	-0.0243197	0.543991	0.120294	0.231432	-0.0648829	-0.311503	-0.0565835	-0.0380063
LA0337	hypotheticalproteinLIC10291	0.136062	-0.407364	-0.52306	-0.878321	-0.360645	-0.379621	-0.0214797	0.0745054	-0.299831	-0.384584	-0.225275	-1.09542	-0.271426	-0.37146	-0.051024	-1.53533	-0.00575927	-0.446148	0.279284	-0.639695	-0.0758749	-0.272297
LA0339	Glycerophosphoryldiesterphosphodiesterase	-0.0813396	-0.0439433	-0.0827026	-0.0424568	0.0335695	-0.0840643	-0.260628	0.0635029	-0.214125	-0.215915	-0.0243197	-0.0306192	-0.149259	0.105678	0.0454314	-0.046921	0.093879	0.361768	0.0679388	-0.531069	-0.0285692	0.136191
LA0341	GlcG	-0.0538064	-0.522841	0.00578235	0.0565835	0.179515	0.0394883	-0.342555	-0.107803	0.0306192	-0.251539	-0.0989585	0.102994	0.304006	0.126973	0.194295	0.045443	0.295128	0.168642	0.286304	-0.206643	-0.00144197	0.0356239
LA0343	hypotheticalproteinLIC10295	0.0159576	-0.123434	0.0969617	0.120352	0.205896	-0.0100637	-0.129613	-0.101598	-0.173767	-0.365871	-0.0114956	-0.224317	0.112475	-0.0740006	0.330973	-0.0877334	0.424688	0.237564	0.28279	-0.309176	0.136062	0.0551957
LA0345	EC2.7.-.-:Transferases-TransferringPhosphorus-ContainingGroups1.368.5	-0.077243	-0.336428	0.195946	0.123004	0.45799	0.0923402	-0.115033	0.171207	0.0923402	-0.508403	0.136062	-0.0484122	0.153607	-0.0619024	0.512514	-0.253257	0.24127	0.0468403	0.140826	-0.318461	0.200913	-0.0954196
LA0346	flagellarbasal-bodyrodprotein	-0.136191	-0.0724828	-0.0370307	0.0894982	0.347399	0.046921	-0.155749	0.0621217	0.106249	-0.0831412	0.0174171	0.128293	0.147202	0.15056	0.195946	-0.00288828	0.237864	0.288063	0.222633	-0.275007	0.316528	0.10165
LA0347	FlagellarbasalbodyrodproteinFlagellarbasal-bodyrodproteinFlgB	-0.0271541	-0.0892673	0.0484122	0.225275	0.358454	-0.0143553	-0.0908534	0.108357	-0.0496308	-0.121863	0.0694519	0.392867	0.209228	0.147958	0.378944	0.133564	0.428566	0.311503	0.444184	-0.178874	0.422752	0.0840643
LA0350	EC1.2.-.-:Oxidoreductases-Actingonthealdehydeoroxogroupofdonors1.058.6	0.152003	-0.360305	0.118727	-0.380822	0.161653	0.07552	0.229382	-0.424688	-0.0976108	-0.648372	0.367732	-1.15521	0.00433459	-1.22769	0.077041	-1.46993	0.520769	-0.174621	0.258425	-0.0100637	0.00868224	-0.28279
LA0351	hypotheticalproteinLIC10302	0.195946	-0.199255	-0.120352	-0.270556	0.0558912	0.0424568	-0.263034	-0.407364	-0.192825	-0.309359	0.106249	-0.724993	0.013043	-0.639355	0.0144996	-0.720232	0.114035	-0.231075	0.0619024	-0.0313952	-0.0840643	-0.166503
LA0352	hypotheticalproteinLIC10303	0.304006	-0.362158	-0.180148	-0.612637	-0.186501	-0.10165	0.0232698	-0.378944	-0.573375	-0.304006	0.199255	-1.13289	-0.111031	-0.761213	-0.115033	-1.06492	-0.00863031	-0.307573	-0.132248	-0.368489	-0.362891	-0.37707
LA0353	hypotheticalproteinBT4452	0.172994	-0.00868224	0.0262051	-0.229382	-0.104337	0.115597	-0.0143553	-0.15682	-0.120352	-0.187707	0.21424	-0.706041	0.260152	-0.761213	0.109359	-0.813499	0.202572	0.0129262	0.00433459	-0.015783	0.163268	-0.132894
LA0355	NovelGene	0.0603973	-0.207561	-0.111031	-0.567041	-0.393965	-0.250962	-0.186501	-0.579922	-0.0786098	-0.744197	-0.246104	-1.44615	-0.0908534	-1.27579	-0.202888	-1.59946	0.0816138	-0.778432	-0.0071955	-0.00288251	0.15682	-0.0232698
LA0357	EC3.4.-.-:Hydrolases-Actingonpeptidebonds(Peptidases)1.368.5	0.155213	0.0243197	-0.254594	-0.288065	-0.100305	-0.0840643	-0.230203	-0.321928	0.0619024	-0.145605	-0.285698	-0.630394	0.0908029	-0.347399	-0.230203	-0.773491	-0.115033	-0.33825	-0.230203	-0.232661	0.0831412	-0.100051
LA0358	hypotheticalproteinLIC10308	0.242977	-0.261881	0.0394883	-0.237864	-0.225275	0.0306192	-0.0356239	-0.373327	-0.0214797	-0.1976	0.181149	-0.603841	0.367732	-0.701342	0.168123	-0.852042	0.195946	-0.0144996	0.0380063	0.0603973	0.22095	0.0186342
LA0360	glycinecleavagesystemP-protein	0.118727	-0.142417	0.0320936	0.0243197	-0.0621217	0.0634092	-0.0676387	-0.205896	-0.112367	-0.152003	0.131313	-0.248108	-0.0676387	-0.187707	0.12658	-0.390245	0.0380063	-0.0558912	-0.0976108	-0.0398403	0.086201	-0.086201
LA0361	glycinecleavagesystemproteinHhomologue	-0.104337	-0.186065	0.0816138	-0.174621	0.0649175	-0.0257376	0.0969617	-0.450084	0.200913	-0.289827	0.128156	-0.284546	0.200913	-0.516636	0.186065	-0.682696	0.100051	-0.227692	0.0985055	-0.0894982	0.0709665	-0.123434
LA0362	glycinecleavageTprotein	-0.0565835	-0.0350469	0.0454314	-0.0499049	-0.0186342	-0.116365	-0.141433	-0.166503	-0.0565835	-0.364013	0.011588	-0.0800879	-0.10165	-0.176251	0.07552	-0.24127	0.0800879	0.00144197	-0.0328061	-0.24245	0.0528949	0.00144197
LA0364	hypotheticalproteinLIC10313	0.190997	-0.131313	-0.257011	-0.409278	0.0846703	0.152003	-0.0214797	-0.454032	-0.185232	-0.415037	0.227692	-0.365871	0.272297	-0.671164	0.369595	-0.648372	0.205896	0.124328	0.109359	-0.0100637	0.187707	-0.32916
LA0365	hypotheticalproteinLIC10314	0.0439433	-0.00288828	-0.0271541	-0.205896	0.0528949	-0.0229004	-0.0328061	-0.367732	-0.10165	-0.236164	0.0380063	-0.192645	0.0144996	-0.296899	0.0218044	-0.354759	0.0679388	-0.236164	-0.0398403	-0.226509	0.00868224	-0.0409718
LA0367	hypothetical protein	0.0291463	0.0989585	-0.0356239	-0.0306192	0.0619024	-0.0271541	-0.115033	-0.195946	0.0306192	-0.0588937	-0.00863031	0.149259	0.0320936	-0.0174171	0.0320936	-0.134477	-0.0384362	0.00432161	-0.0922074	-0.0551957	0.0969617	0.0894982
LA0368	Transmembrane4.298.0;Outermembrane1.058.6	0.129734	-0.0247367	0.0954196	-0.16004	0.0800879	0.101598	0.0203404	-0.205896	-0.0426443	-0.0603973	0.242977	0.0071955	0.152003	-0.281036	0.14401	-0.518701	0.224317	0.0881416	0.0101344	-0.0285692	0.161653	0.0676387
LA0369	Ribose5-phosphateisomerase	0.0694519	0.108357	0.129734	0.0662614	0.027675	-0.0426443	-0.105678	-0.367732	0.0528949	-0.0543923	-0.107018	0.210389	0.147202	-0.150401	0.0709665	-0.128156	0.155213	0.0229004	0.0409718	0.166503	0.0664274	-0.0203404
LA0370	hypotheticalproteinLIC10318	-0.129613	0.0243197	0.07552	-0.0174171	0.0144996	-0.0328061	-0.0786098	-0.293359	0.0218044	-0.249822	0	0.0313952	0.0365259	-0.0543923	-0.0565835	-0.134477	-0.0271541	-0.00723157	-0.0328061	-0.0468403	0.0144996	0.0143553
LA0371	DNA-bindingProteins1.982.2;EC3.6.-.-:Hydrolases-ActingonAcidAnhydrides1.265.4	0.0740006	-0.0454314	0.106249	-0.492079	0.0694519	0.184425	0.341903	-0.573467	-0.144046	-0.382702	0.330973	-0.309359	0.311148	-0.488026	0.177882	-0.92139	0.086201	0.0243197	0.0831412	-0.0285692	0.0232698	-0.0543923
LA0373	NovelGene	0.0144996	-0.205896	0.139236	-0.0785637	0.263612	0.222633	0.296899	-0.210897	0.0908029	-0.327348	0.229382	-0.153607	0.145605	-0.229382	0.194295	-0.375197	0.364013	-0.0218044	0.0908029	0.0740006	0.129734	-0.0649175
LA0374	hypotheticalproteinLIC10321	-0.147958	-0.0785637	-0.125651	-0.258425	0.0513992	0.0816138	0.00433459	-0.186065	-0.125651	-0.272297	-0.00432161	-0.145605	-0.167358	-0.244685	-0.0635029	-0.158429	0.147202	0.0129262	-0.0398403	-0.120352	-0.0676387	-0.0877334
LA0375	EC2.7.-.-:Transferases-TransferringPhosphorus-ContainingGroups1.573.8	-0.112367	-0.0394883	-0.0989585	-0.291592	-0.0384362	-0.0071955	0.209228	-0.152003	-0.164786	-0.2567	0.0291463	-0.176251	-0.128293	-0.120294	-0.015783	-0.253257	0.00288828	-0.0800879	-0.0607392	-0.111031	0.103147	0.0071955
LA0376	hypotheticalproteinSTH1114	-0.120352	-0.0439433	-0.138814	-0.0247367	0.0846703	0.147202	-0.0143553	-0.0846703	-0.0285692	-0.163268	-0.0676387	0.00432161	-0.121679	-0.0923402	-0.0799754	-0.110916	0.0800879	-0.0144996	0.0232698	-0.00288251	0.0394883	-0.152003
LA0377	hypotheticalproteinLIC10324	0.296899	-0.212568	-0.0593553	-0.870387	0.106249	0.454032	1.32554	-0.599462	0.194295	-0.118727	0.352916	-0.510457	0.21424	-0.648372	0.0335695	-1.13289	0.397828	-0.0954196	0.286304	0.0394883	0.816037	-0.179515
LA0378	hemolysin	-0.0894982	0.171207	-0.00144197	0.015783	0.174621	0.258425	-0.0398403	-0.0694519	0.163268	-0.0232698	-0.0840643	0.124328	0.106249	0.105678	-0.0229004	0.123004	0.161653	0.117695	0.0320936	0.123434	0.166503	0.0854247
LA0379	hypotheticalproteinLIC10326	-0.16092	0.0745054	-0.0607392	0.045443	0.0985055	0.166503	0.0499049	-0.174621	0.16004	-0.0954196	-0.105678	0.250962	-0.00288251	0.126973	-0.0593553	0.350497	0.0394883	0.0172093	-0.0538064	0.0619024	0.100051	-0.0203404
LA0380	NovelGene	0.0320936	-0.00288828	0.0424568	-0.0588937	0.120294	0.171368	0.0439433	-0.231075	0.132894	0.0840643	0.011588	-0.00578235	0.0513992	-0.114035	0.0649175	-0.195946	0.242977	-0.0291463	0.018878	0.0513992	0.174621	-0.0203404
LA0382	hypotheticalproteinLIC10329	-0.0342157	-0.0877334	0.109359	-0.1976	0.136062	0.103147	-0.0243197	-0.0969617	-0.212881	-0.354759	-0.16092	-0.195946	-0.227741	-0.0603973	-0.144046	-0.227692	0.179515	0.204141	-0.0114956	-0.119024	-0.175045	-0.0499049
LA0383	hypotheticalproteinLIC10330	0.0424568	-0.316528	0.136062	-0.592919	-0.0257376	-0.0214797	0.227692	-0.53952	-0.275007	-0.446148	0.171368	-0.309359	-0.102994	-0.650635	-0.100305	-0.558517	0.125006	-0.0649175	0.0203404	-0.306846	-0.201634	-0.334607
LA0384	sugartransferase	0.00868224	-0.0365259	0.0619024	-0.251539	0.0394883	0.118727	-0.0271541	-0.0969617	-0.336855	-0.345564	-0.219091	-0.181149	-0.232661	-0.0394883	-0.22404	-0.0877334	0.194295	0.312665	-0.0398403	-0.120352	0.077041	-0.0144996
LA0385	responseregulator	0.027675	-0.209228	0.0877334	-0.244685	-0.132248	0.0877334	-0.00144197	-0.37707	-0.129613	-0.134477	-0.129613	0.121679	-0.0114956	-0.164884	-0.0662614	-0.21424	0.321928	0.140124	-0.137504	-0.0786098	-0.120352	-0.176251
LA0386	histidinekinase	0.100051	-0.153607	0.0831412	-0.215915	-0.0243197	0.190997	0.0724828	-0.274041	-0.320773	-0.277534	-0.0328061	-0.200913	-0.132248	-0.150401	-0.16221	-0.334607	0.12658	0.0745054	-0.0143553	-0.155749	0.0159576	-0.147202
LA0387	hypotheticalproteinLIC10334	-0.0299829	-0.229382	-0.140124	-0.215915	-0.00144197	0.202572	-0.153157	-0.405451	-0.280956	-0.75877	-0.325386	-0.244685	-0.0894982	-0.172994	-0.185232	-0.312939	0.0679388	-0.132894	-0.0662614	0	0.0634092	-0.300448
LA0388	ProteinofunknownfunctionUPF0004MiaB-liketRNAmodifyingenzymeElongatorprotein3/MiaB/NifBRadicalSAM	-0.166073	0.0989585	0.110916	-0.00578235	0.0634092	0.21927	-0.0607392	-0.0424568	0.109359	-0.215915	-0.176323	0.227741	-0.0243197	0.189034	-0.129613	0.182692	0.0454314	0.172488	-0.0745054	-0.0813396	0.0174171	-0.0291463
LA0389	hypotheticalproteinLIC10337	-0.191563	-0.14401	0.0588937	-0.0649175	0.077041	0.0484122	-0.151859	-0.0892673	-0.157044	-0.169745	-0.263034	0.265437	-0.304511	0.206643	-0.149259	0.289244	0.0800879	-0.013043	-0.0468403	-0.0384362	-0.153157	-0.147202
LA0390	EC1.9.-.-:Oxidoreductases-Actingonahemegroupofdonors1.778.4;Transmembrane1.265.4;EC3.6.-.-:Hydrolases-ActingonAcidAnhydrides1.058.6	-0.0579701	-0.0831412	-0.0356239	-0.0908029	0.454032	0.251539	-0.125651	-0.0101344	-0.183963	-0.179515	-0.0799754	0.0989585	0.00144342	0.200379	-0.00432161	-0.128156	0.380822	0.128293	0.0484122	-0.0962619	-0.0758749	-0.132894
LA0391	hemolysinB	-0.212881	0.10165	0.139236	0.0690147	0.168123	0.093879	-0.221568	0.0962619	0.110916	0.0229004	-0.200379	0.49774	0.15682	0.493647	0.0101344	0.525067	0.311148	0.284514	-0.109695	-0.077243	0.202572	0.0935602
LA0392	hypotheticalproteinLIC10340	-0.0342157	-0.349235	-0.0143553	-0.147202	0.147202	0.00868224	-0.00863031	0.00288251	-0.14274	-0.0144996	-0.0129262	0.191563	-0.14274	0.0356239	0.0484122	0.051024	0.349235	0.290424	0.0923402	-0.126973	-0.051024	-0.100051
LA0394	PhageintegraseDNAbreaking-rejoiningenzyme,catalyticcore	0.0634092	-0.229382	-0.0538064	-0.432455	0.0588937	0.186065	-0.111031	-0.16004	-0.286881	-0.155213	-0.0949116	-0.131313	0.0335695	-0.21424	0.117161	-0.397828	0.345564	0.24732	0.0985055	-0.27262	-0.0635029	0.0935602
LA0395	Outermembrane1.058.6	0.0144996	-0.380822	-0.173767	-0.251539	-0.0593553	-0.0881416	-0.102994	-0.205896	-0.0551957	-0.018878	0.0409718	0.0342157	0.134477	-0.384584	-0.015783	-0.272297	0.281036	-0.136062	0.0846703	0.16004	0.291592	-0.205896
LA0396	hypotheticalproteinLIC10345	0.00288828	-0.0543923	-0.166073	-0.190997	-0.00863031	-0.0143553	-0.195348	-0.147202	-0.177599	0.108357	-0.215368	0.109695	-0.134878	-0.00723157	-0.120352	0.21661	0.027675	0.0717627	-0.041243	-0.134878	-0.254594	-0.0785637
LA0397	esterase	-0.00288251	-0.248108	-0.0813396	-0.190997	0.123434	0.172994	-0.169925	-0.0291463	0.0439433	-0.0499049	-0.226509	0.0989585	-0.235114	0	-0.0328061	0.138814	0.268817	0.227741	-0.0690147	-0.0758749	-0.0426443	-0.0203404
LA0399	paraoxonase	-0.196607	-0.125006	-0.200379	-0.190997	0.0101344	-0.00432161	-0.191563	-0.0454314	-0.0565835	0.0894982	-0.201634	0.155749	-0.0799754	0.15056	-0.144046	0.182692	0.145605	0.335712	-0.0867838	-0.321928	-0.192825	0.136191
LA0400	NovelGene	-0.0854247	0.00288251	0.112475	-0.212568	0.114035	0.153607	0.369595	-0.00144342	0.011588	0.275007	0.104697	-0.192645	0.142417	-0.380822	0.155213	-0.62371	0.37146	0.403813	0.139236	0.177882	0.242977	-0.123434
LA0401	EC3.1.-.-:Hydrolases-ActingonEsterBonds1.162.2;Coatprotein1.058.6;Outermembrane1.058.6	-0.0243197	-0.270556	-0.0496308	-0.222633	0.1976	0.177882	-0.175045	-0.018878	-0.121679	-0.318326	-0.134878	-0.120294	-0.0676387	-0.0439433	0.0543923	-0.354759	0.481969	0.221568	-0.134878	-0.331132	0.107803	-0.0101344
LA0402	ABCtransporterAAAATPase	-0.126973	-0.103147	-0.304511	-0.37707	0.345564	-0.0114956	-0.263034	0.167358	-0.140124	-0.125006	-0.446786	0	-0.269033	0.551885	-0.23634	-0.164884	-0.0607392	-0.00144342	0.0892673	-0.215368	-0.289244	-0.302226
LA0403	NovelGene	-0.163499	-0.0335695	-0.129613	0.0538064	0.309359	-0.041243	-0.126973	0.144046	-0.0935602	-0.00144342	-0.10165	0.387363	0.0846703	0.396159	0.142417	0.280956	0.217591	0.359521	0.200913	-0.210389	0.0232698	0.10165
LA0404	Metal-dependentphosphohydrolase,HDsubdomain	-0.214125	-0.498179	-0.263034	-0.171368	0.140826	-0.155749	-0.205393	0.0579701	-0.244887	-0.0694519	-0.015783	0.212881	-0.140124	0.189034	0.0846703	0.153157	0.128156	0.326537	0.1976	-0.282143	-0.0621217	0.0840643
LA0405	dimethyladenosinetransferase	-0.151859	-0.166503	-0.0690147	-0.00868224	0.293359	-0.0398403	-0.214125	0.129613	-0.244887	-0.192645	0.00723157	0.0676387	-0.199123	0.308011	0.0159576	-0.0350469	0.125006	0.451013	-0.0214797	-0.639695	-0.172488	0.0840643
LA0406	hypotheticalproteinLIC10355	-0.0342157	-0.0528949	-0.293959	-0.442222	-0.0243197	-0.164786	-0.273814	-0.184425	-0.578214	-0.288065	-0.0356239	-0.340075	-0.273814	-0.0785637	-0.0949116	-0.300448	0.0394883	0.116365	-0.246104	-0.596458	-0.0285692	-0.0740006
LA0408	tryptophanyl-tRNAsynthetase	-0.24245	-0.187707	-0.284514	-0.0740006	0.207561	-0.154454	-0.35727	0.0635029	-0.327687	-0.239566	-0.169925	0.144046	-0.361768	0.191563	-0.0854247	0.187768	0.0709665	0.312665	0.0892673	-0.388465	-0.166073	-0.204233
LA0409	EC2.7.-.-:Transferases-TransferringPhosphorus-ContainingGroups6.799.1;DNA-bindingProteins3.696.7	-0.302173	-0.177882	-0.183963	0.0243197	0.296899	0.0291463	-0.260628	0.111031	-0.185232	0.0976108	-0.0840643	0.352759	-0.045443	0.50284	-0.0949116	0.333424	0.117161	0.379621	-0.0524159	-0.404903	0.0247367	0.0854247
LA0410	Transmembrane2.185.4;[2.C.]ElectrochemicalPotential-driventransporters-Ion-gradient-drivenenergizers1.471.3;Celladhesion1.265.4	-0.217851	0.221568	-0.250962	0.077243	0.459973	0.011588	-0.273814	0.196607	0.181149	0.137504	-0.301002	0.644318	0.0409718	0.666302	0.0846703	0.669027	0.136062	0.311503	0.100051	-0.214125	0.110916	0.109695
LA0411	electrontransferflavoprotein(alphasubunit)	0.0203404	0.0565835	-0.147958	-0.226004	0.142417	0.142417	0.00433459	-0.179515	0.209228	0.108357	-0.226509	-0.239566	0.304006	0.16221	-0.121679	-0.300448	0.018878	-0.142417	0.168123	0.261881	0.145605	-0.0679388
LA0412	electrontransportflavoproteinbetasubunit	-0.0398403	0.045443	0.163268	0.0214797	0.15682	0.0439433	0.0174171	-0.0558912	0.21424	0.181421	-0.0271541	-0.161653	0.302226	0.0071955	0.0424568	-0.405451	0.0892673	-0.0247367	-0.00863031	0.109359	0.207561	0.0524159
LA0413	EC2.4.-.-:Transferases-Glycosyltransferases1.162.2;[2.A.]ElectrochemicalPotential-driventransporters-Porters(uniporters,symporters,antiporters)1.162.2;EC3.1.-.-:Hydrolases-ActingonEsterBonds1.058.6;Transmembrane1.058.6;EC2.3.-.-:Transferases-Acyltransferases1.058.6	0.0291463	-0.254978	-0.112367	-0.321928	0.013043	0.0174171	0.0365259	-0.378944	-0.0398403	0.0257376	0.0484122	-0.641604	0.106249	-0.473931	-0.0186342	-0.954557	0.131313	-0.341903	0.0350469	0.311148	-0.0243197	-0.137648
LA0414	isovaleryl-CoAdehydrogenase	0.0320936	0.0922074	-0.147958	-0.0740006	-0.0867838	-0.0440443	-0.132248	-0.248108	0.140826	0.145351	-0.045443	-0.134477	0.101598	0.153157	-0.190299	-0.195946	0.120294	0.0524159	0.0709665	0.202572	0.148801	-0.0513992
LA0415	hypotheticalproteinLIC10364	-0.283329	-0.41889	-1.48233	-1.76121	-1.29337	-1.51197	-1.39342	-1.05889	-0.888305	-1.22769	-1.44308	-1.32193	-0.960512	-1.1016	-1.12102	-1.5187	-0.707525	-0.907793	-0.136191	-0.0100637	-0.92448	-0.968605
LA0416	putativelipoprotein	0.0365259	0.248535	-4.39149	-4.71786	-3.56803	-3.95503	-3.70122	-4.26534	-2.76001	-6.15843	-3.81854	-5.01159	-3.7505	-5.64386	-3.38281	-5.44222	-2.88049	-5.1078	-0.045443	0.0513992	-2.46884	-4.01159
LA0419	Transmembrane1.573.8;Coatprotein1.162.2;EC3.4.-.-:Hydrolases-Actingonpeptidebonds(Peptidases)1.162.2;Outermembrane1.058.6;Aptamer-bindingprotein1.058.6	0.140826	-0.0588937	-0.0551957	-0.222633	-0.551885	-0.263034	0.293359	-0.413115	-0.0243197	-0.00868224	0.33825	-0.564905	0.258425	-0.612637	0.137648	-1.19429	0.260152	0.0538064	0.0923402	-0.111031	-0.134878	-0.0649175
LA0420	Transmembrane1.778.4	0.341903	-0.0499049	0.046921	-0.248108	-0.212881	0.00288828	0.0499049	-0.311148	-0.115033	-0.62371	0.168123	-0.717857	-0.0894982	-0.790859	0.129734	-1.02034	0.0499049	-0.187707	-0.0129262	-0.117695	-0.00432161	-0.275786
LA0421	NovelGene	0.364013	0.0482362	0.0394883	-0.395929	-0.137504	0.174621	0.106249	-0.394032	-0.249749	-0.37707	0.401635	-0.75877	0.046921	-0.96016	0.253257	-1.19429	0.248108	-0.0262051	0.107803	0.00723157	-0.015783	-0.316528
LA0423	putativelipoprotein	-0.0186342	0.0243197	-0.0703893	-0.0679388	-0.0908534	-0.0854247	-0.123004	-0.237864	0.086201	-0.155213	-0.0786098	-0.0380063	0.0877334	-0.0785637	-0.00863031	-0.147202	-0.0758749	-0.166503	0.0954196	-0.0579701	0.204233	-0.046921
LA0425	Transmembrane2.892.9;EC2.4.-.-:Transferases-Glycosyltransferases1.778.4;7transmembranereceptor(Secretinfamily)1.058.6;7transmembranereceptor(metabotropicglutamatefamily)1.058.6;7transmembranereceptor(Odorantreceptor)1.058.6	0.215915	-0.0985055	-0.16092	-0.380822	-0.045443	0.148801	0.139236	-0.334607	-0.27023	-0.0144996	0.343732	-0.21927	0.00868224	-0.394032	-3.9631	-7.96578	-0.0114956	-0.204233	0.128156	-0.146655	0.168123	-0.0380063
LA0426	putativelipoprotein	0.0101344	-0.0262051	0.112475	-0.103147	-0.0243197	0.0694519	0.0634092	-0.394032	0.0892673	-0.117161	0.148801	0.051024	0.200913	-0.321928	-4.30422	-7.96578	0.204233	-0.100051	0.161653	-0.0731347	0.200913	-0.114035
LA0427	hypotheticalproteinLIC10374	0.0232698	-0.246395	-0.0482362	-0.251539	-0.0426443	0.0203404	0.100051	-0.340075	-0.233888	-0.232769	0.251539	-0.277534	0.117161	-0.442222	-0.0129262	-0.648372	0.07552	0.0496308	-0.00575927	-0.112367	-0.0100637	0.0922074
LA0428	transcriptionalregulator(TetRfamily)	0.164884	0.459432	-0.0426443	-0.21927	0.114035	0.202572	0.0892673	-0.321928	-0.339137	-0.260152	0.373327	-0.706041	0.356606	-0.599462	0.316528	-1.05289	0.24127	-0.104697	0.0969617	-0.0703893	-0.0370307	-0.117161
LA0429	hypotheticalproteinLIC10376	-0.0676387	-0.195946	-1.6173	-1.87832	-0.0172093	-0.0648829	0.00433459	-0.401635	-0.00288251	-0.190997	0.0159576	-0.281036	0.086201	-0.41889	0.158429	-0.632629	0.118727	-0.0380063	0.0603973	0.027675	-0.0100637	-0.171368
LA0430	putativelipoprotein	-0.015783	-0.0923402	0.104697	0.00575927	-0.105678	-0.0786098	-0.163499	-0.39973	0.336428	-0.0320936	0.0619024	0.284514	-0.0496308	-0.237864	0.150401	-0.018878	0.0908029	-0.145605	0.0484122	0.184425	0.296899	-0.136062
LA0431	TranscriptionalregulatorPadR-likeWingedhelixDNA-binding	0.277534	-0.109359	-0.111031	-0.0454314	-0.233888	-0.0989585	-0.149259	-0.365871	0.253257	-0.320126	0.39973	-0.854649	-0.0621217	-1.22769	0.354759	-0.756331	0.0380063	-0.115597	0.209228	0.104697	-0.124328	-0.140826
LA0433	Bacterialtranscriptionactivator,effectorbindingBacterialregulatoryfactor,effector	-0.0356239	-0.177882	-0.0976108	-0.384584	-0.0881416	-0.0200577	0.293359	-0.526992	0.0101344	-0.101598	0.295128	-0.181149	0.22095	-0.612637	0.16004	-0.913216	0.152003	-0.0484122	0.0380063	-0.0538064	0.463947	-0.018878
LA0438	acyl-CoAdehydrogenase	-0.136191	-0.0232698	-0.0786098	-0.147202	-0.0922074	-0.219091	0.0247367	-0.0694519	0.330973	-0.430509	-0.200379	-0.0831412	-0.0935602	-0.260152	-0.0370307	-0.41889	0.027675	-0.0634092	-0.0758749	-0.0908534	0.166503	-0.186065
LA0439	2,3-bisphosphoglycerate-independentphosphoglyceratemutase	-0.163499	-0.0380063	0.296899	0.140124	0.0232698	0.205896	-0.146655	0.0468403	0.28279	-0.142417	-0.0440443	0.273814	-0.0840643	0.115033	0.0543923	0.333424	0.112475	-0.158429	0.0247367	0.0365259	0.192645	-0.0694519
LA0441	NovelGene	-0.0257376	0.0799754	0.181149	-0.16004	0.117161	0.148801	0.125006	-0.0424568	-0.0565835	-0.142417	0.0454314	-0.0232698	-0.00288251	0.0717627	-0.132248	-0.0247367	0.152003	-0.0365259	0.0846703	0.00433459	0.027675	-0.0291463
LA0442	hypotheticalproteinLIC10385	-0.0271541	-0.179515	0.0439433	-0.384584	-0.00288251	0.0619024	0.107803	-0.274041	0.107803	-0.153607	-0.0524159	0.0482362	-0.0690147	-0.172994	-0.128293	-0.0634092	0.117161	-0.354759	0.107803	0.0923402	0.0954196	-0.316528
LA0443	Sigma-70region2RNApolymerase,sigmasubunitBipartiteresponseregulator,C-terminaleffector	0.0424568	-0.194295	0.137648	-0.171368	0.199255	0.286304	0.39973	-0.0985055	0.114035	-0.21927	0.194295	-0.153607	0.0877334	-0.224317	0.0800879	-0.305788	0.195946	-0.0320936	-0.00863031	-0.0313952	0.114035	0.015783
LA0444	hypotheticalproteinLIC10387	-0.145351	-0.237864	0.148801	-0.0588937	-0.0854247	0.115597	-0.0214797	-0.137648	-0.0384362	-0.15682	-0.0214797	0.0071955	0.184425	0.141433	0.0365259	0.0565835	0.21424	0.0745054	0.027675	0.0954196	0.181149	0.0186342
LA0446	Lfe142p4	-0.045443	-0.0724828	0.209228	-0.0649175	0.0454314	0.242977	0.0724828	-0.382702	0.415037	-0.0603973	-0.0593553	0.105678	0.150401	-0.209228	0.0985055	-0.22095	0.307573	-0.100051	0.2567	-0.149259	0.45799	-0.104697
LA0448	ABCtransporterATP-bindingprotein	-0.1137	0.0313952	0.100051	0.0949116	-0.121679	0.0649175	0.128156	-0.027675	0.0740006	-0.270556	-0.109695	-0.0203404	0.0709665	0.0648829	-0.0690147	0.163499	0.011588	0.0703893	-0.0071955	-0.0496308	0.0785637	0.0285692
LA0449	COG0476:Dinucleotide-utilizingenzymesinvolvedinmolybdopterinandthiaminebiosynthesisfamily2	-0.105678	-1.28983	0.32916	-0.0649175	-0.249749	-0.0143553	0.461959	-0.179515	-0.107018	-0.537424	0.195946	-0.169745	0.0424568	-0.520769	0.0543923	-0.870387	0.334607	-0.195946	-0.0143553	-0.285698	0.0816138	-0.302226
LA0450	Metallophosphoesterase	0.121863	0.0214797	-0.00432161	-0.190997	-0.0257376	-0.0398403	-0.0143553	-0.0800879	-0.305679	-0.0634092	0.0232698	-0.013043	-0.108357	-0.291592	-0.0200577	-0.0694519	0.251539	0.185232	-0.0648829	-0.238787	-0.107018	-0.161653
LA0455	transcriptionalregulator(TetRfamily)	0.0380063	-0.0634092	0.284546	0.108357	0.0664274	0.114035	-0.0579701	0.0342157	-0.362891	-0.907793	0.0159576	0.253384	0.0985055	0.0648829	0.155213	0.182692	0.291592	0.204141	0.00578235	-0.00863031	0.164884	-0.164884
LA0457	atoB	-0.0243197	0.0538064	0.293359	0.0854247	0.0335695	0.077041	-0.129613	0.151859	0.152003	0.349365	-0.0745054	0.45628	-0.133564	0.299831	-0.0071955	0.505891	0.0908029	0.204141	-0.149259	-0.0370307	0.172994	0.0551957
LA0458	hypotheticalproteinLIC10397	0.181149	-0.648372	0.0588937	-0.26708	-0.00288251	0.436354	0.232769	-0.428566	-0.0799754	-0.145605	0.0969617	-0.997117	0.358454	-0.603841	0.0831412	-0.943416	0.177882	0.0172093	0.00288828	0.0306192	0.0634092	-0.295128
LA0459	hypotheticalproteinLIC10398	-0.0285692	-0.0350469	0.107803	0.0662614	0.027675	0.0709665	-0.0731347	0.136191	-0.045443	-0.295128	-0.14274	0.0342157	-0.348232	0.126973	-0.194087	0.0143553	0.120294	0.0243197	-0.14274	-0.217851	0.104697	0.0962619
LA0460	hypotheticalproteinLIC10399	0.0394883	0.0143553	0.311148	0.266637	0.168123	0.123434	0.0144996	0.0328061	-0.120352	0.0551957	0.139236	0.137504	0.0634092	-0.0101344	0.0484122	-0.046921	0.316528	0.233888	-0.24245	-0.233888	-0.051024	0.196607
LA0462	Transmembrane2.691.3;EC3.4.-.-:Hydrolases-Actingonpeptidebonds(Peptidases)1.778.4;EC4.1.-.-:Lyases-Carbon-CarbonLyases1.058.6	0.013043	-0.0291463	0.186065	0.238787	0.00433459	0.118727	-0.0271541	0.167358	0.171368	0.0854247	-0.140124	0.342555	-0.449957	0.214125	0.0232698	0.325386	0.168123	0.117695	-0.164786	-0.100305	0.0335695	-0.104697
LA0463	riboflavinsynthasebetachain	-0.0370307	-0.120294	0.176251	0.24123	0.0908029	0.115597	-0.0813396	-0.0694519	0.296899	0.151859	-0.0328061	0.328836	-0.0894982	0.316146	0.0954196	0.192825	0.312939	0.126973	-0.0186342	0.0800879	0.286304	-0.0159576
LA0464	transcriptionterminationfactor	0.00723157	0.00863031	0.274041	0.155749	0.136062	0.291592	0.100051	0.151859	0.12658	-0.0218044	0.0969617	0.364012	0.00578235	0.211635	0.139236	0.128293	0.279284	0.117695	-0.0243197	0.0588937	0.279284	0.015783
LA0465	hypotheticalproteinLIC10405	-0.183963	0.0243197	0.0954196	0.434028	0.110916	0.125006	-0.219091	0.233888	0.150401	0.0962619	-0.0881416	0.566572	-0.125651	0.443607	0.0892673	0.659011	0.128156	0.215368	-0.0271541	-0.173767	0.0203404	0.133564
LA0466	hypotheticalproteinLIC10406	-0.124328	-0.115597	-0.0370307	0.22033	0.0144996	0.0543923	-0.35727	0.0468403	-0.104337	-0.103147	-0.136191	0.317304	-0.212881	0.265437	0.120294	0.350497	0.110916	0.197865	-0.015783	-0.260628	0.158429	0.0114956
LA0467	hypotheticalproteinLIC10407	-0.0538064	-0.415037	-0.326537	-0.384584	-0.117695	-0.134878	-0.299831	-0.251539	-0.493647	-0.28279	-0.0745054	-0.314733	-0.704872	-0.500218	-0.0935602	-0.434403	-0.0200577	-0.179515	-0.1137	-0.478195	-0.52306	-0.586406
LA0469	2-isopropylmalatesynthase	-0.0894982	-0.0800879	-0.0370307	0.105678	0.0679388	-0.0186342	-0.377401	0.0342157	-0.0690147	0.00432161	-0.226509	0.282143	-0.298658	0.297485	-0.0881416	0.320773	0.120294	0.240009	0.106249	-0.192825	0.181149	0.125651
LA0471	Outermembrane1.058.6	0.129734	0.0229004	0.336428	0.0214797	0.289827	0.224317	-0.0908534	-0.137648	0.207561	0.0703893	-0.0285692	-0.0800879	0.120294	0.214125	0.190997	-0.0816138	0.309359	0.320773	0.345564	-0.123004	0.204233	0.109695
LA0474	Transmembrane4.798.5;GProteinCoupledReceptors2.388.1;[3.A.]PrimaryActiveTransporters-P-P-bond-hydrolysis-driventransporters1.676.2;7transmembranereceptor(Odorantreceptor)1.058.6	-0.0607392	0.129613	-0.0799754	0.0635029	0.114035	0.140826	-0.249749	0.00288251	0.0740006	0.146655	-0.0745054	0.244887	-0.0758749	0.316146	-0.00432161	0.235114	0.120294	0.380729	0.0558912	-0.37629	-0.0745054	0.10165
LA0477	hypotheticalproteinLIC10414	-0.125651	-0.0740006	-0.0881416	0.175045	0.0144996	-0.0717627	-0.172488	0.136191	-0.0731347	-0.07552	-0.246104	-0.0232698	-0.24245	0.225275	0.125006	0.37629	0.0679388	0.22404	0.00144342	-0.257011	-0.041243	0.00144197
LA0478	hypotheticalproteinLIC10415	-0.0172093	-0.182786	0.120294	0.015783	0.392137	0.251539	0.190997	0.200379	-0.137504	-0.128156	0.0499049	0.0143553	-0.0813396	-0.0203404	0.137648	-0.456009	0.195946	0.217851	0.209228	-0.211635	0.0785637	-0.164884
LA0479	hypothetical protein	-0.0662614	-1.24127	0.384584	0.0243197	0.343732	0.189351	-0.0758749	-0.0694519	0.0218044	-0.168123	-0.0313952	0.0799754	0.0335695	-0.1976	0.0923402	-0.195946	0.409278	0.123004	0.181149	-0.1137	-0.168642	0.0200577
LA0484	NovelGene	-0.051024	-0.212568	-0.163499	-0.166503	0.336428	-0.138814	-0.0786098	0.207893	-0.446786	-0.0513992	0.117161	0.0676387	-0.0524159	0.305679	0.15682	0.119024	0.086201	0.16221	-0.0881416	-0.486457	-0.327687	0.120352
LA0488	DNAhelicaseII	-0.0676387	-0.0664274	-0.38405	-0.140826	0.226004	-0.128293	-0.138814	0.289244	-0.365133	-0.263612	-0.0172093	-0.0619024	-0.301002	0.27858	0.011588	0.0827026	0.0144996	0.126973	0.147202	-0.614474	-0.189034	0.164786
LA0492	LipL36	-0.356144	-0.862496	-4.0769	-4.57347	-2.51349	-3.25882	-4.02432	-3.699	-3.17521	-4.57347	-0.248535	-0.323733	-4.06022	-4.29336	-0.221568	-0.448115	-1.73812	-1.554	-2.52907	-3.1127	-2.68325	-3.81604
LA0494	putativelipoprotein	-0.0342157	-0.390245	-0.045443	-0.0908029	0.0800879	-0.230203	-0.151859	0.129613	-0.332278	-0.093879	-0.0867838	0.23634	-0.0440443	0.319618	0.172994	0.316146	0.117161	0.120352	0.139236	-0.389567	-0.0949116	0.0551957
LA0495	hypotheticalproteinLIC13058	0.354759	-0.316528	0.305788	-0.364013	-0.248535	0.00578235	-0.0271541	-0.831358	-0.293959	-0.560643	0.302226	-0.465938	-0.201634	-0.751465	0.147202	-0.954557	0.187707	-0.345564	0.103147	0.0394883	0.0954196	-0.634867
LA0496	Fjo21	0.172994	-0.573467	0.0380063	0.0799754	-0.0894982	-0.404903	-0.352759	0.0538064	-0.642471	-0.42082	0.0877334	0.173767	-0.0186342	0.171207	0.275786	0.153157	0.204233	0.22404	0.32916	-0.204141	-0.341417	-0.117161
LA0498	flagellarmotorprotein	0.129734	-0.00433459	-0.190299	0.0482362	0.0694519	-0.0949116	-0.21661	0.323082	-0.24245	-0.132894	-0.197865	0.158337	-0.269033	0.129613	0.187707	0.108357	0.153607	0.405992	0.137648	-0.375178	-0.137504	-0.0365259
LA0500	EC2.7.-.-:Transferases-TransferringPhosphorus-ContainingGroups2.185.4	0.145605	-0.120294	-0.0229004	0.0482362	0.2567	-0.238787	-0.0243197	0.317304	-0.423309	-0.1976	0.248108	0.158337	-0.0976108	0.215368	0.436354	0.0827026	0.145605	0.445727	0.150401	-0.402722	-0.0172093	0.182692
LA0502	fattyaciddesaturase	0.00433459	-0.260152	-0.210389	-0.0709665	0.179515	-0.27023	-0.254594	0.0827026	-0.457332	-0.0203404	0.027675	0.195348	-0.238787	0.0648829	0.118727	0.230203	0.174621	0.201634	0.0724828	-0.435095	-0.176323	0.144046
LA0503	DNApolymeraseIV	0.0923402	0.0143553	0.0846703	-0.153607	-0.0524159	-0.0143553	-0.153157	-0.279284	0.046921	-0.307573	0.0291463	-0.471929	-0.0271541	-0.309359	-0.124328	-0.573467	0.0573917	-0.0144996	0.0394883	-0.051024	0.120294	0.0881416
LA0504	ComFC-likeprotein	0.0603973	-0.307573	0.0101344	-0.325539	0.0380063	0.0350469	-0.0813396	-0.434403	-0.119024	-0.0969617	0.110916	-0.646112	-0.0524159	-0.531156	-0.0229004	-0.913216	0.194295	0.0229004	0.0694519	0.0603973	0.0709665	0.00288251
LA0505	NovelGene	0.0424568	0.181421	0.013043	0.0214797	0.018878	0.0144996	-0.146655	-0.210897	0.210897	-0.0923402	-0.0243197	-0.212568	0.013043	0.0524159	0.0174171	-0.128156	0.0709665	-0.0954196	0.0831412	0.0694519	0.145605	-0.0513992
LA0506	NovelGene	0.0409718	0.00863031	-0.0593553	-0.15682	-0.0482362	0.0350469	-0.0731347	-0.382702	0.0335695	-0.0954196	0.139236	-0.227692	0.100051	-0.131313	0.0306192	-0.550043	0.0724828	0.0200577	-0.015783	-0.00863031	-0.041243	-0.0954196
LA0513	RNA-bindingProteins1.058.6;rRNA-bindingProteins1.058.6	0.027675	0.0071955	-0.183963	-0.0740006	0.0203404	-0.0143553	-0.317304	-0.535332	0.0709665	0.175045	0	-0.139236	0.205896	-0.0232698	-0.0813396	-0.121863	-0.00144197	-0.177882	0.109359	0.207561	0.169745	-0.077041
LA0514	COG0697:Permeasesofthedrug/metabolitetransporter(DMT)superfamily	0.16004	0.0813396	-0.276199	-0.011588	0.0262051	0.046921	-0.0827026	-0.428566	0.305788	0.189034	-0.0271541	-0.145605	0.258425	-0.0499049	0.0174171	-0.147202	-0.0243197	-0.304006	0.077041	0.234465	0.103147	-0.186065
LA0515	hypotheticalproteinLIC13044	0.0573917	-0.0365259	0.0588937	-0.0144996	-0.0717627	-0.0607392	-0.102994	-0.316528	0.430509	-0.0159576	0.0484122	-0.104697	0.316528	-0.0954196	0.155213	-0.24127	-0.0100637	-0.179515	0.0543923	0.0954196	0.26708	0.0440443
LA0517	EC2.7.-.-:Transferases-TransferringPhosphorus-ContainingGroups1.058.6	0.22095	-0.200913	0.123434	-0.454032	0.00433459	0.164884	0.128156	-0.327348	-0.0440443	-0.24127	0.168123	-0.997117	0.189351	-0.891643	0.131313	-1.18442	0.140826	-0.336428	0.187707	0.109359	0.169745	-0.21927
LA0520	Lfe142p4	0.0603973	0.16092	0.155213	-0.15682	0.07552	0.00868224	-0.00432161	-0.360305	0.403542	-0.0816138	-0.107018	-0.077041	0.227692	-0.226004	0.176251	-0.26708	0.115597	-0.0679388	0.202572	0.21927	0.352916	-0.118727
LA0522	COG1846:Transcriptionalregulators	0.131313	-0.0694519	-0.0524159	-0.416962	-0.0524159	-0.0908534	0.0335695	-0.304006	-0.102994	-0.279284	-0.128293	-0.579922	-0.0717627	-0.483985	-0.045443	-0.78339	-0.0129262	-0.37146	0.107803	0.00578235	0.251539	-0.318326
LA0523	hypotheticalproteinLIC13038	-0.0894982	0.112367	-0.147958	-0.413115	-0.0384362	0.0159576	-0.0881416	-0.300448	0.0694519	-0.12658	-0.0840643	-0.251539	-0.10165	-0.0409718	-0.0342157	-0.41889	-0.0827026	-0.132894	0.0409718	-0.205393	0.0831412	0.0313952
LA0524	aminoacidtransporter	-0.077243	-0.212568	-0.0922074	-0.281036	-0.0200577	-0.0342157	0.086201	-0.378944	0.0528949	-0.00868224	0.0923402	-0.164884	0.293359	-0.15682	0.199255	-0.312939	0.0573917	-0.169745	-0.0607392	0.0484122	0.0877334	0.051024
LA0525	putativelipoprotein	0.314733	-0.22095	0.0424568	-0.325539	0.046921	0.0159576	0.236164	-0.288065	0.0679388	-0.120294	0.232769	-0.0831412	0.121863	-0.675765	0.200913	-0.486004	0.263612	-0.104697	0.101598	0.169745	0.37146	-0.109359
LA0530	chitinase	-0.0690147	0.0143553	-0.27023	-0.33825	-0.163499	-0.0426443	-0.134878	-0.37146	0.103147	-0.121863	-0.0786098	-0.323733	-0.045443	-0.22095	-0.116365	-0.382702	-0.185232	-0.227692	-0.0229004	-0.0635029	-0.0356239	-0.0558912
LA0532	hypotheticalproteinLIC13032	0.00433459	-0.373327	-0.258217	-0.698998	-0.219091	-0.111031	0.121863	-0.58208	-0.27739	-0.397828	0.0740006	-0.621488	-0.311503	-1.08927	0.0101344	-1.34008	-0.0593553	-0.369595	0.0159576	-0.27262	-0.0758749	-0.390245
LA0533	DegT/DnrJ/EryC1/StrSaminotransferase	-0.00288251	0.0799754	-0.147958	-0.373327	-0.210389	-0.214125	-0.051024	-0.442222	0.0144996	-0.244685	-0.117695	-0.244685	0.0649175	-0.0513992	-0.0717627	-0.279284	-0.0426443	-0.148801	-0.0100637	-0.0690147	0.0528949	-0.26708
LA0534	hypotheticalproteinLIC13030	0.0694519	-0.281036	0.0649175	-0.318326	-0.107018	0.110916	-0.0426443	-0.378944	-0.168642	-0.226004	0.110916	-0.161653	0.152003	-0.186065	0.0144996	-0.405451	0.15682	-0.345564	0.140826	-0.146655	-0.00432161	-0.131313
LA0535	Transmembrane2.489.3	0.0846703	-0.360305	0.125006	-0.184425	-0.045443	0.12658	0.177882	-0.210897	-0.155749	-0.0800879	0.171368	-0.0985055	0.131313	-0.277534	0.181149	-0.375197	0.190997	-0.190997	0.0724828	-0.144046	0.013043	-0.0291463
LA0536	hypotheticalproteinLIC13028	-0.0565835	-0.452057	0.123434	-0.136062	-0.182692	-0.0285692	0.128156	-0.166503	-0.121679	-0.163268	-0.00863031	-0.21927	-0.119024	-0.0174171	-0.166073	-0.293359	0.0174171	-0.120294	-0.00144197	-0.306846	-0.0881416	-0.236164
LA0537	hypotheticalproteinLIC13027	0.0424568	-0.1976	0.186065	0.077243	-0.157044	0.0785637	0.027675	-0.0649175	0.132894	-0.274041	0.168123	0.0071955	-0.0172093	-0.136062	0.086201	-0.0694519	0.307573	0.00432161	0.164884	-0.0440443	0.132894	0.0313952
LA0538	COG0693:Putativeintracellularprotease/amidase	-0.0731347	-0.0218044	0.187707	-0.011588	-0.0867838	0.186065	-0.0114956	0.0342157	0.390245	0.0384362	-0.116365	0.0342157	0.187707	0	0.0320936	-0.286304	0.202572	0.0342157	0.00868224	-0.0129262	0.0247367	-0.0320936
LA0540	NovelGene	0.358454	-0.537424	0.258425	-0.617056	0.00288828	0.343732	0.671164	-0.526992	-0.201634	-0.325539	0.2567	-0.518701	-0.0071955	-0.650635	0.137648	-1.02915	0.304006	-0.0558912	0.395929	-0.15056	0.529073	-0.506353
LA0543	hypotheticalproteinLIC13023	-0.0840643	-0.046921	0.150401	-0.00868224	0.0634092	0.142417	0.169745	-0.179515	0.0306192	-0.163268	0.0954196	-0.112475	-0.0384362	-0.0709665	0.00578235	-0.046921	0.0232698	-0.104697	0.0543923	-0.187768	0.0365259	-0.199255
LA0544	hypotheticalproteinLIC13022	-0.0565835	0.0342157	0.0634092	-0.106249	0.0499049	0.131313	0.163268	-0.101598	0.086201	-0.00288828	0.101598	0.128293	0.0816138	0.0579701	0.00723157	-0.0923402	0.093879	-0.0454314	0.027675	-0.301002	0.0203404	-0.0101344
LA0546	hypotheticalproteinLIC13021	0.0394883	0.306846	0.0634092	-0.0969617	0.0740006	0.0454314	-0.0328061	-0.176251	0.093879	-0.0528949	-0.0440443	-0.189351	0.0892673	0.141433	0.0954196	-0.164884	0.107803	0.0593553	-0.0200577	0.0335695	0.166503	-0.147202
LA0547	hypotheticalproteinLIC13020	-0.0827026	-0.077041	0.0394883	-0.00578235	0.172994	0.011588	-0.153157	-0.0424568	0.0350469	0.0551957	-0.0881416	0.244887	0.0785637	0.144046	0.0174171	0.123004	0.137648	0.0313952	-0.182692	-0.166073	0.0262051	0.0922074
LA0548	hypotheticalproteinLIC13019	0.0664274	-0.249822	0.192645	0.0426443	0.171368	0.0588937	0.103147	0.0922074	-0.27739	-0.0439433	0.0846703	0.212881	-0.0356239	0.134878	0.227692	0.0565835	0.254978	0.16221	-0.211635	-0.16092	-0.0840643	-0.0203404
LA0549	NovelGene	-0.0565835	-0.132894	0.117161	-0.0394883	0.181149	0.134477	0.0247367	0.00575927	-0.117695	0.109695	0.0159576	0.051024	0.117161	0.0426443	0.00868224	-0.0634092	0.249822	0.263034	-0.14274	-0.181421	-0.181421	0.0440443
LA0550	acriflavineresistance	-0.124328	0.102994	0.217591	0.298658	0.0247367	0.0454314	-0.214125	0.125651	-0.0071955	0.146655	-0.153157	0.666302	-0.0257376	0.500802	-0.0328061	0.652601	-0.0114956	0.0894982	-0.254594	-0.120352	0.0573917	0.0840643
LA0551	phosphoribosyl-AMPcyclohydrolaseprotein	-0.138814	-0.204233	0.22095	0.185232	0.118727	0.224317	-0.0976108	0.0370307	0.139236	0.128293	0.106249	0.128293	-0.128293	0.0827026	0.018878	-0.07552	0.0573917	0.233888	-0.182692	-0.244887	0.0724828	0.231432
LA0552	hypotheticalproteinLIC13015	-0.0551957	-0.110916	0.152003	0.264236	0.0954196	0.147202	-0.105678	0.0313952	0.0380063	0.0758749	-0.0243197	0.344828	-0.15056	0.217851	-0.0271541	0.328836	0.16004	0.280956	-0.204141	-0.211635	0.0499049	0.196607
LA0554	Outermembrane1.058.6	0.174621	-0.0159576	0.24127	-0.274041	-0.271426	0.140826	0.16004	-0.628162	-0.0593553	-0.286304	0.459973	-0.145605	0.205896	-0.573467	0.186065	-0.524915	-0.0524159	-0.286304	-0.0384362	0.0831412	0.195946	-0.229382
LA0556	hypotheticalproteinLIC13012	0.142417	-0.018878	-0.145351	-0.37707	0.00288828	0.251539	-0.100305	-0.514573	-0.50284	-0.261881	0.0969617	-0.706041	-0.181421	-0.354759	-0.221568	-0.870387	0.106249	0.100305	-0.196607	-0.466758	-0.324235	-0.00578235
LA0557	hypotheticalproteinLIC13012	0.0985055	-0.013043	-0.117695	-0.181149	-0.0922074	-0.0342157	-0.280956	-0.401635	-0.440421	0.123004	-0.0840643	-0.195946	-0.154454	0.0071955	-0.257011	-0.158429	0.103147	0.147958	-0.214125	-0.299831	-0.112367	0.1137
LA0558	putativelipoprotein	0.0424568	-0.013043	-4.23588	-6.50635	-2.90574	-3.83056	-4.98217	-3.75633	-3.55949	-7.96578	-0.494672	-1.08009	-4.69638	-7.15843	-0.706641	-1.11092	-2.87657	-4.87832	-0.190299	-0.368489	-3.21552	-4.32193
LA0559	ankyrin-likeprotein	-0.192825	0.0370307	0.0144996	0.264236	-0.00863031	-0.0935602	-0.238787	0.107018	-0.0200577	-0.136062	-0.1137	0.379621	-0.323082	0.195348	-0.0579701	0.303342	-0.0813396	0.0496308	-0.301002	-0.537048	-0.0922074	-0.00288828
LA0560	Acyl-CoAdehydrogenaseAcyl-CoAdehydrogenase,C-terminalAcyl-CoAdehydrogenase,centralregionAcyl-CoAdehydrogenase,N-terminalAcyl-CoAdehydrogenaseC-terminal-likeAcyl-CoAdehydrogenase,middleandN-terminal	-0.154454	0.00432161	-0.0607392	0.015783	0.104697	-0.045443	-0.115033	0.178874	0.109359	0.249749	-0.132248	0.210389	-0.108357	0.469886	-0.158337	0.21661	-0.015783	0.0129262	-0.155749	-0.157044	0.07552	0.144046
LA0564	hypotheticalproteinLIC13005	0.202572	-0.24127	-0.0285692	-0.184425	0.179515	0.192645	-0.0114956	-0.00723157	-0.24245	-0.284546	0.16004	-0.224317	-0.0468403	-0.0306192	0.101598	-0.286304	0.251539	0.105678	0.00868224	-0.513996	-0.041243	0.0648829
LA0565	adenylate/guanylatecyclase	-0.104337	0.0922074	0.100051	0.316146	0.177882	0.182786	-0.211635	0.266637	0.140826	0.130931	0.0174171	0.463622	-0.00863031	0.438293	-0.00575927	0.405992	0.093879	0.317304	-0.155749	-0.484396	0.0679388	0.255803
LA0566	short-chaindehydrogenase	-0.200379	-0.018878	0.0619024	0.293959	0.153607	0.110916	-0.146655	0.356144	0.027675	-0.123434	0.011588	0.250962	-0.304511	0.316146	0.0232698	0.258217	-0.0384362	0.22404	-0.344828	-0.591679	0.0394883	0.151859
LA0568	H+-transportingtwo-sectorATPase,alpha/betasubunit,centralregionMembraneproteininvolvedinaromatichydrocarbondegradation	-0.253384	-0.0846703	0.0649175	0.347099	0.118727	0.0380063	-0.285698	0.141433	0.0409718	0.0356239	0.013043	0.45628	-0.200379	0.397255	-0.0496308	0.505891	-0.0440443	0.175045	-0.186501	-0.422233	0.00868224	0.207893
LA0569	hypotheticalproteinLIC13001	-0.0496308	0.0922074	0.120294	0.385155	0.239566	0.0262051	-0.260628	0.0908534	-0.0662614	0.157044	-0.0370307	0.504875	-0.367371	0.324235	-0.0398403	0.426533	-0.0114956	0.0607392	-0.0731347	-0.211635	0.115597	0.149259
LA0570	hypotheticalproteinLIC13000	0.0603973	-0.200913	-0.0384362	0.189034	0.248108	-0.211635	-0.0579701	0.312665	-0.279768	-0.182786	0.140826	0.200379	-0.0524159	0.299831	0.21424	0.108357	0.0603973	0.0949116	0.181149	-0.313826	0.0528949	0.205393
LA0571	Transmembrane6.499.1;7transmembranereceptor(Secretinfamily)1.058.6;7transmembranereceptor(metabotropicglutamatefamily)1.058.6	0.0694519	-0.168123	-0.171207	0.123004	0.24127	-0.235114	-0.167358	0.0758749	-0.375178	-0.115597	0.110916	0.250962	-0.153157	0.209141	0.137648	0.253384	-0.0243197	-0.0724828	0.101598	-0.41792	-0.273814	0.0468403
LA0572	TonB-dependentoutermembranereceptor	-0.045443	-0.358454	-0.176323	0.0328061	0.163268	-0.380729	-0.314986	0.0786098	-0.240009	-0.0800879	-0.0328061	0.119024	-0.211635	0.157044	0.155213	0.206643	-0.0551957	-0.0558912	0.123434	-0.491597	-0.157044	0.108357
LA0573	NovelGene	0.394032	-0.307573	0.112475	0.0745054	0.452057	0.104697	0.0892673	0.27023	-0.0662614	-0.139236	0.428566	0.0071955	0.614845	-0.0649175	0.606035	-0.279284	0.110916	0.194087	0.21424	-0.259423	0.304006	0.422233
LA0574	cytoplasmicmembraneprotein	0.296899	-0.194295	0.0409718	0.215368	0.281036	-0.237564	-0.191563	0.199123	-0.324235	-0.046921	0.176251	0.580145	-0.124328	0.389567	0.392137	0.58111	0.131313	0.0813396	0.0634092	-0.200379	0.0350469	0.0854247
LA0575	EC3.1.-.-:Hydrolases-ActingonEsterBonds1.778.4	0.0816138	0.015783	-0.0827026	0.0745054	0.305788	-0.238787	-0.141433	0.309176	-0.22033	0.0648829	0.0335695	0.230203	-0.0854247	0.267835	0.0831412	0.153157	0.0484122	0.261832	0.0424568	-0.374066	0.00578235	0.309176
LA0576	hypotheticalproteinLIC11920	-0.00144197	-0.254978	-0.136191	0.0271541	0.226004	-0.290424	-0.0881416	0.191563	-0.608809	0.077243	0.204233	0.0962619	-0.204141	0.24245	0.182786	0.0976108	0.0558912	0.0854247	0.0247367	-0.494672	-0.238787	0.124328
LA0579	Carbonicanhydrase,prokaryoticandplantSulphatetransporter	0.0159576	-0.0709665	0.00433459	0.271426	0.077041	-0.328836	-0.189034	0.252173	-0.440421	0.0071955	0.153607	0.276199	-0.257011	0.280956	0.194295	0.263034	0.018878	0.177599	-0.27023	-0.568519	-0.144046	0.319618
LA0580	Outermembrane1.058.6;Transmembrane1.058.6	0.14401	-0.0513992	0.161653	0.125651	-0.360645	-0.269033	0.0724828	0.0200577	-0.112367	-0.33825	0.336428	-0.768568	0.0573917	-1.5187	0.153607	-0.954557	0.181149	-0.182786	-0.0468403	-0.0524159	0.246395	0.167358
LA0582	hypothetical protein	0.199255	-0.013043	0.0439433	-0.0144996	-0.0703893	0.0247367	-0.0607392	-0.237864	-0.0799754	-0.0528949	0.117161	-0.72977	0.14401	-0.415037	0.0335695	-0.710756	-0.128293	-0.56918	-0.0243197	0.027675	-0.0593553	-0.194295
LA0583	heavymetaleffluxpump	0.121863	0.041243	0.0831412	0.222805	-0.102994	0.0101344	-0.0271541	-0.0969617	0.100051	0.219091	0.275786	-0.184425	0.323733	-0.0649175	0.260152	-0.0816138	-0.0676387	-0.0724828	-0.0496308	0.110916	0.212568	0.0840643
LA0587	lipase	0.202572	0.159629	0.117161	-0.0218044	-0.173767	-0.125651	-0.0426443	-0.253257	0.236164	-0.0679388	0.0499049	-0.54372	0.109359	-0.272297	0.195946	-0.375197	0.0908029	-0.107803	-0.0976108	0.00433459	0.0800879	-0.302226
LA0594	heavy-metaltransportingp-typeATPase	0.236164	-0.140826	0.0484122	-0.123434	-0.134878	-0.0949116	-0.115033	-0.232769	0.027675	0.0840643	0.123434	-0.281036	0.242977	-0.291592	0.0740006	-0.362158	-0.0551957	-0.129734	0.0513992	0.227692	0.123434	-0.0923402
LA0595	COG0625:GlutathioneS-transferase	0.395929	0.045443	0.0262051	-0.16004	-0.126973	-0.0745054	0.0499049	-0.413115	-0.317304	-0.227692	0.246395	-0.564905	-0.00863031	-0.659723	0.227692	-0.746616	0.120294	0.0384362	0.0320936	0.128156	0.145605	-0.296899
LA0598	hypotheticalproteinLIC12980	-0.0299829	-0.100051	-0.147958	-0.373327	0.123434	0.330973	0.166503	-0.486004	0.0954196	0.0214797	0.436354	-1.15521	0.436354	-1.20423	0.265345	-1.36959	0.204233	-0.013043	0.244685	0.15682	-0.0114956	0.0200577
LA0599	DNA-bindingProteins4.298.0	0.106249	0.0214797	0.0800879	0.0398403	-0.0496308	0.145605	-0.0328061	-0.0923402	0.15682	0.0745054	0.21424	-0.564905	0.332789	-0.535332	0.24127	-0.590745	0.110916	0.0524159	0.0877334	0.164884	0.117161	0.125651
LA0600	peptidemethioninesulfoxidereductase2	0.0247367	-0.07552	0.0908029	-0.100051	-0.0186342	-0.0200577	0.195946	-0.190997	0.182786	-0.148801	0.176251	-0.184425	0.209228	-0.304006	0.0484122	-0.479955	0.189351	-0.0573917	0.0816138	-0.0214797	-0.0100637	-0.0499049
LA0602	NovelGene	0.018878	0.136191	-0.120352	-0.0846703	0.0877334	0.046921	-0.0908534	-0.320126	0.234465	-0.148801	0.0380063	-0.0513992	-0.116365	-0.0365259	0.011588	-0.110916	0.0985055	0.0114956	0.0454314	-0.0935602	0.168123	0.164786
LA0603	putativephospholipidsynthase	0.0740006	0.0908534	0.00578235	-0.0679388	0.0831412	0.104697	0.0394883	-0.305788	0.0380063	-0.195946	0.00868224	-0.142417	0.145605	-0.0439433	0.0203404	-0.456009	0.0247367	0.077243	0.12658	-0.0426443	0.153607	0.0935602
LA0605	hypotheticalproteinLIC12974	-0.116365	-0.0558912	-0.0200577	-0.284546	0.112475	0.0923402	0.0306192	-0.450084	0.155213	-0.140826	0.0380063	-0.077041	0.150401	-0.237864	0.14401	-0.456009	0.0262051	-0.261881	-0.0496308	0.00723157	0.137648	0.0100637
LA0606	hypotheticalproteinLIC12973	-0.102994	-0.00144342	-0.154454	-0.0306192	-0.0172093	-0.0243197	-0.0579701	-0.152003	0.380822	-0.0664274	-0.0271541	-0.189351	-0.0690147	-0.027675	0.0923402	-0.0528949	0.0816138	0.141433	-0.14274	0.0573917	0.199255	0.149259
LA0607	Transmembrane3.596.4	0.013043	0.215368	-0.0342157	0.045443	0.0724828	0.00144342	0.0740006	-0.0365259	0.277534	0.00863031	-0.0398403	0.124328	0.200913	0.129613	0.152003	-0.0350469	0.0969617	0.0786098	0.0247367	0.161653	0.307573	0.0840643
LA0610	FtsQ	-0.045443	0.0299829	-0.343692	-0.147202	0.0232698	-0.0114956	-0.0071955	-0.147202	0.298673	-0.166503	-0.175045	-0.0262051	0.150401	0.132248	-0.0482362	-0.189351	-0.0799754	-0.192645	0.0335695	0.251539	0.254978	0.015783
LA0611	FtsA	0.013043	0.283329	-0.226509	-0.0144996	-0.0758749	-0.0676387	-0.0662614	-0.0335695	0.275786	-0.0816138	-0.217851	0.0607392	-0.0717627	0.206643	-0.0593553	0.119024	-0.0908534	-0.07552	-0.0398403	0.182786	0.21927	0.0313952
LA0612	celldivisioninitiationprotein	-0.261832	-0.210897	-0.43082	-0.492079	-0.212881	0.0409718	-0.167358	-0.382702	0.0619024	-0.093879	-0.462576	-0.434403	-0.254594	-0.0619024	-0.360645	-0.202572	-0.128293	-0.226004	-0.16221	0.128156	0.0335695	-0.254978
LA0615	EC3.6.-.-:Hydrolases-ActingonAcidAnhydrides1.162.2;EC2.7.-.-:Transferases-TransferringPhosphorus-ContainingGroups1.058.6;EC4.2.-.-:Lyases-Carbon-OxygenLyases1.058.6;RNA-bindingProteins1.058.6	0.018878	-0.231075	-0.0786098	-0.345564	-0.0854247	0.125006	0.293359	-0.279284	0.163268	-0.286304	0.171368	-0.330973	0.199255	-0.2567	0.226004	-0.442222	0.107803	0.191563	0.011588	0.155213	0.295128	-0.117161
LA0616	LipL41	0.00578235	0.109695	0.0785637	-0.0174171	0.046921	0.172994	0.163268	-0.0513992	0.28279	-0.147202	0.0709665	0.0635029	0.0380063	0.0426443	0.215915	0.0676387	0.07552	-0.0528949	0.0424568	0.140826	0.272297	-0.121863
LA0617	Transmembrane1.058.6;[1.C.]Channels/Pores-Pore-formingtoxins(proteinsandpeptides)1.058.6;mRNA-bindingProteins1.058.6	0.100051	0.0468403	0.046921	-0.187707	0.0634092	0.177882	0.110916	-0.164884	0.0954196	-0.164884	0.166503	0.0114956	0.0800879	-0.0649175	0.172994	-0.171368	0.148801	-0.0528949	0.107803	0.0664274	0.229382	-0.0101344
LA0618	quinolinatesynthetaseA	-0.108357	-0.0543923	0.00433459	0.0299829	-0.0538064	0.0588937	-0.153157	-0.232769	0.227692	0.0071955	-0.157044	0.112367	-0.147958	0.077243	0.0664274	0.337996	-0.119024	-0.293359	-0.045443	0.00288828	0.0908029	0.00288251
LA0625	DEAD/DEAHboxhelicaseHelicase,C-terminalHRDCATP-dependentDNAhelicaseRecQDEAD/DEAHboxhelicase,N-terminal	-0.0384362	-0.114035	-0.133564	-0.150401	-0.147958	0.0543923	0.0247367	-0.390245	0.1976	-0.184425	-0.0949116	-0.200913	-0.0129262	-0.237864	0.0543923	-0.209228	-0.196607	-0.166503	-0.0935602	0.0218044	0.100051	-0.136062
LA0627	Glycosyltransferase,family2	-0.0621217	0.0908534	-0.0440443	0.14274	0.0218044	0.086201	0.0365259	-0.0573917	0.207561	-0.0499049	-0.0676387	0.0703893	0.0603973	0.0840643	0.161653	0.276199	0.0232698	0.0313952	0.00288828	0.190997	0.101598	0.0813396
LA0629	NovelGene	0.013043	-0.0588937	0.195946	-0.0740006	0.26708	0.362158	0.131313	0.0635029	0.26708	-0.0232698	0.0969617	-0.139236	0.298673	-0.150401	0.325539	-0.121863	0.305788	-0.0877334	-0.100305	-0.0071955	0.295128	-0.176251
LA0630	hypotheticalproteinLIC12957	-0.0440443	0.0100637	-0.155749	-0.0174171	0.0203404	0.114035	0.0439433	-0.106249	-0.0813396	-0.109359	-0.0565835	-0.139236	0.011588	-0.0785637	0.00578235	-0.07552	0.0218044	-0.013043	0.0262051	0.0174171	0.0985055	0.132248
LA0631	hypotheticalproteinLIC12956	-0.136191	-0.00868224	-0.0989585	-0.106249	0.00433459	-0.0214797	-0.0071955	-0.263612	0.229382	0.0962619	-0.0524159	0.0071955	-0.0143553	-0.150401	-0.121679	-0.0247367	-0.045443	-0.293359	-0.0908534	0.093879	-0.0468403	0.0635029
LA0632	nitrogenregulatoryIIAprotein	0.0664274	-0.0218044	0.192645	-0.261881	0.0454314	0.14401	0.131313	-0.242977	0.106249	-0.0320936	0.0543923	0.105678	0.145605	-0.0923402	0.100051	-0.07552	0.202572	-0.217591	0.107803	0.0454314	0.123434	-0.104697
LA0633	oligopeptideABCtransportsystempermeaseprotein	0.0513992	0.0214797	0.246395	0.045443	0.0985055	0.207561	0.114035	-0.137648	0.0543923	0.155749	0.0908029	0.298658	0.152003	0.171207	0.169745	0.380729	0.202572	-0.013043	-0.00863031	0.0439433	0.0603973	0.0593553
LA0634	Binding-protein-dependenttransportsystemsinnermembranecomponent	0.140826	-0.0409718	0.104697	-0.136062	-0.0129262	0.0203404	0.0603973	-0.0831412	0.114035	0.0976108	-0.0271541	0.195348	0.172994	0.0607392	-0.0143553	-0.147202	0.106249	-0.446148	0.0439433	0.242977	0.0664274	-0.104697
LA0635	S-layer-likeprotein	0.00578235	0.0243197	0.150401	0.0186342	0.0513992	0.0409718	-0.0143553	-0.0709665	0.106249	-0.0424568	-0.0356239	0.0703893	0.0232698	0.132248	0.101598	0.253384	0.104697	0.107018	-0.0482362	0.0785637	-0.0313952	0.015783
LA0637	dihydrofolatesynthase;folylpolyglutamatesynthase	0.00578235	-0.172994	0.0335695	-0.0144996	-0.0214797	0.0709665	0.0694519	-0.107803	-0.108357	-0.222633	-0.00432161	0.0370307	-0.0648829	-0.0543923	-0.0114956	-0.0350469	-0.0114956	0.100305	-0.0648829	-0.138814	-0.112367	-0.0543923
LA0638	shikimate5-dehydrogenase	-0.0758749	-0.226004	0.134477	0.0745054	0.15682	0.231075	0.0724828	-0.0247367	0.155213	-0.0306192	-0.0313952	0.22404	-0.167358	0.045443	0.131313	0.0827026	0.152003	0.22404	-0.041243	-0.153157	-0.0703893	-0.12658
LA0639	[1.E.]Channels/Pores-Holins2.185.4;Transmembrane1.162.2;EC1.9.-.-:Oxidoreductases-Actingonahemegroupofdonors1.058.6;EC4.1.-.-:Lyases-Carbon-CarbonLyases1.058.6	-0.196607	-0.192645	0.0816138	0.00575927	-0.0440443	0.0619024	-0.0299829	-0.0649175	0.128156	-0.237864	-0.197865	0.296311	-0.00432161	0.0071955	-0.126973	0.0356239	0.0785637	-0.304006	0.0439433	0.0424568	-0.0690147	-0.401635
LA0640	Transmembrane3.395.7	-2.1696	-4.87832	0.270556	-0.166503	-3.74448	-4.47515	-4.03395	-6.26534	-2.75403	-6.64386	0.011588	0.140124	-4.94678	-8.96578	0.136062	0.041243	-2.41441	-7.38082	0.0954196	0.0528949	-2.20821	-4.08314
LA0643	Glycosyltransferase,family2	0.0573917	0.0635029	0.125006	-0.00578235	0.15682	0.00723157	-0.0703893	0.0313952	-0.136191	0	-0.0593553	0.189034	-0.045443	0.105678	0.0619024	0.0717627	0.215915	-0.0484122	-0.0524159	-0.164786	-0.0426443	-0.0724828
LA0644	[1.C.]Channels/Pores-Pore-formingtoxins(proteinsandpeptides)1.058.6	-0.21661	0.015783	0.0174171	-0.123434	0.37146	0.168123	0.00144342	0.00288251	0.244685	0.130931	-0.0440443	0.0989585	0.260152	0.200379	0.0619024	0.0976108	0.246395	0.243669	-0.190299	-0.244887	-0.0648829	0.0398403
LA0645	NovelGene	-0.107018	0.0662614	0.115597	0.167358	0.234465	0.0513992	-0.0881416	0.116365	-0.041243	-0.0969617	-0.264236	0.352759	-0.195348	0.358396	-0.0299829	0.413594	0.0892673	0.197865	-0.151859	-0.0607392	0.0528949	-0.136062
LA0646	RibosomalproteinS1RNAbindingS1Nucleicacid-bindingOB-fold	0.0679388	-0.0306192	0.00433459	0.164786	0.274041	0.00578235	-0.0214797	0.133564	0.0816138	0.158337	-0.0285692	0.212881	-0.0214797	0.335712	0.145605	0.458382	0.2567	0.1137	-0.0200577	-0.0214797	0.086201	-0.0320936
LA0647	COG0219:PredictedrRNAmethylase(SpoUclass)	0.0877334	0.190299	0.145605	0.271426	0.0892673	0.0664274	-0.0114956	0.0243197	0.0409718	0.141433	0.027675	0.519039	0.199255	0.329985	0.182786	0.554834	0.117161	0.253384	-0.0524159	0.0409718	0.125006	0.167358
LA0648	NovelGene	-0.0143553	0.117695	0.0800879	0.0482362	0.320126	0.117161	0.0174171	0.147958	0.106249	0.254594	-0.0271541	0.326537	0.0985055	0.257011	0.145605	0.41792	0.125006	0.326537	-0.0813396	-0.133564	0.0588937	0.248535
LA0649	excinucleaseABCsubunitB	-0.0200577	0.0257376	0.011588	0.175045	0.179515	0.131313	-0.0976108	0.155749	0.150401	0.0854247	-0.124328	0.476122	-0.169925	0.342555	-0.0607392	0.489543	0.0232698	0.207893	-0.144046	-0.163499	0.0424568	0.0313952
LA0650	Rhomboid-likeprotein	-0.109695	0.149259	-0.105678	0.0976108	0.114035	0.0101344	-0.321928	-0.258425	-0.121679	0.0229004	-0.215368	0.483364	-0.136191	0.144046	-0.158337	0.587845	0.0846703	0.177599	-0.149259	-0.190299	-0.0894982	0.0243197
LA0653	anti-sigmafactorantagonist	-0.237564	-0.0101344	-0.0482362	0.169925	0.128156	-0.190299	-0.169925	0.120352	-0.299831	0.0786098	-0.0356239	0.379621	-0.0440443	0.313826	0.0365259	0.235114	-0.0285692	0.269033	-0.120352	-0.370722	0.0588937	0.189034
LA0654	NovelGene	-0.24732	-0.150401	-0.240009	0.0827026	0.212568	-0.244887	-0.166073	0.191563	-0.145351	0.0976108	-0.102994	0.334568	-0.0894982	0.299831	-0.0114956	0.303342	-0.0648829	0.164786	-0.157044	-0.49057	0.120294	0.168642
LA0655	EC2.7.-.-:Transferases-TransferringPhosphorus-ContainingGroups3.295.2;NuclearReceptors1.880.4;RNA-bindingProteins1.058.6	-0.112367	-0.590745	-0.331132	-0.24127	0.261881	-0.124328	-0.194087	0.0426443	-0.209141	-0.212568	0.117161	-0.289827	-0.477159	-0.1976	-0.0426443	-0.327348	0.177882	0.183963	-0.183963	-0.599318	0.232769	0.136191
LA0656	mannose-6-phosphateisomerase	-0.134878	0.0703893	-0.130931	0.261832	0.195946	-0.0840643	-0.200379	0.232661	-0.0426443	0.159629	-0.051024	0.371838	-0.120352	0.407081	0.114035	0.364012	-0.0271541	0.24245	0.0335695	-0.288063	-0.0813396	0.248535
LA0657	COG1403:Restrictionendonuclease	0.171368	-0.0499049	0.174621	-0.0528949	-0.120352	0.0335695	0.490051	0.116365	0.286304	-0.140826	0.139236	0.109695	0.386468	-0.16004	0.231075	-0.0816138	0.284546	-0.558517	-0.00575927	0.0409718	0.0877334	-0.176251
LA0659	hypotheticalproteinLIC12932	0.152003	-0.249822	0.22095	-0.768568	0.397828	0.103147	-0.0813396	-0.295128	-0.00432161	-0.131313	-0.335712	-1.12343	-0.190299	-0.821126	-0.288063	-0.682696	0.321928	0.145351	0.325539	-0.27262	0.641604	0.159629
LA0662	COG1291:Flagellarmotorcomponent	-0.137504	0.260628	-3.06108	-3.39593	0.21424	0.0174171	-0.214125	0.200379	-0.0172093	-0.171368	-3.07502	-3.44222	-0.178874	0.517024	-2.87086	-3.13289	0.018878	0.286881	-0.0565835	-0.313826	0.086201	0.0243197
LA0663	hypotheticalproteinLIC12930	-0.15056	0.0524159	-0.835116	-0.630394	0.174621	-0.167358	-0.360645	0.0200577	-0.0214797	-0.0558912	-0.60027	-0.846843	-0.0538064	0.280956	-0.62854	-0.58208	0.0892673	0.314986	-0.201634	-0.520045	-0.351628	-0.184425
LA0665	Beta-lactamase-like	-0.051024	0.15056	-0.404903	-0.16004	0.139236	-0.207893	-0.21661	0.228973	0.013043	0.210389	-0.257011	-0.013043	-0.196607	0.426533	-0.238787	0.051024	0.013043	0.283329	-0.0100637	-0.305679	0.125006	0.237564
LA0666	cytochromecperoxidase	0.0528949	-0.123434	-0.168642	-0.100051	-0.0100637	-0.0370307	-0.0976108	-0.16004	0.0306192	-0.0558912	0.0664274	-0.641604	0.0785637	-0.428566	0.0291463	-0.599462	-0.105678	-0.0528949	-0.0881416	0.0709665	0.0365259	0.0440443
LA0668	EC4.2.-.-:Lyases-Carbon-OxygenLyases1.058.6	0.163268	-0.510457	0.254978	-0.21927	0.187707	0.14401	0.349235	-0.713119	0.334607	-0.526992	0.332789	-0.685014	0.0694519	-0.675765	0.274041	-0.92139	0.330973	-0.107803	0.0454314	0.0365259	0.641604	-0.110916
LA0670	hypotheticalproteinLIC12926	0.207561	-0.114035	-0.100305	-0.321928	0.0247367	0.171368	0.232769	-0.0877334	-0.311503	-0.168123	0.37707	-1.03801	-0.172488	-0.768568	0.249822	-0.974262	0.0543923	-0.0528949	-0.117695	-0.0328061	-0.205393	-0.132894
LA0671	citratesynthase	0.232769	0.132248	-0.0676387	-0.100051	0.0800879	0.0247367	-0.051024	-0.142417	0.046921	-0.0320936	0.0846703	-0.407364	0.139236	-0.182786	0.207561	-0.390245	-0.0114956	-0.123434	-0.0949116	0.0588937	0.132894	0.0200577
LA0673	NovelGene	0.184425	0.0257376	-0.0949116	-0.291592	0.0816138	-0.00288251	0.0664274	-0.224317	-0.177599	0.051024	0.28279	-0.657445	0.148801	-0.452057	0.134477	-0.599462	-0.0257376	-0.0320936	-0.0214797	-0.0398403	0.0232698	0.0894982
LA0674	MoaA/nifB/pqqERadicalSAM	0.118727	0.0271541	-0.0100637	0.0565835	0.0619024	-0.0703893	-0.0200577	-0.0335695	-0.164786	0.230203	0.251539	-0.314733	0.120294	-0.384584	0.0969617	-0.340075	-0.0731347	0.0200577	-0.157044	0.0454314	0.0969617	0.141433
LA0675	Outermembrane1.058.6	-0.0186342	0.100305	0.0409718	0.100305	0.0877334	0.0923402	0.0800879	0.0786098	0.0588937	0.205393	0.195946	-0.323733	0.343732	-0.205896	0.202572	-0.397828	0.0484122	-0.117161	-0.00575927	0.0831412	0.16004	0.197865
LA0676	methyl-acceptingchemotaxisprotein	0.155213	0.211635	-0.166073	-0.00288828	-0.0129262	0.0365259	0.0724828	-0.121863	0.0664274	0.107018	0.150401	-0.349235	0.171368	-0.411195	0.0908029	-0.494109	-0.116365	-0.200913	-0.0440443	0.184425	0.2567	0.0758749
LA0678	methyl-acceptingchemotaxisprotein	0.205896	0.230203	0.249822	0.136191	0.100051	-0.0229004	-0.180148	-0.378944	0.101598	0.14274	0.148801	-0.0380063	0.106249	-0.237864	0.158429	-0.177882	-0.123004	-0.107803	-0.00432161	0.268817	0.148801	0.137504
LA0680	Transmembrane1.573.8	0.24127	0.0565835	0.0291463	0.00575927	0.07552	0.110916	0.0664274	-0.529073	0.222633	-0.0439433	0.332789	0.051024	0.300448	-0.516636	0.388355	-0.41889	0.295128	-0.226004	0.161653	0.263612	0.321928	-0.0144996
LA0684	COG1518:UncharacterizedproteinpredictedtobeinvolvedinDNArepair	-0.232661	-0.450084	-0.0172093	-0.0908029	-0.0593553	-0.111031	-0.115033	-0.753896	0.093879	-0.226004	0.145605	-0.192645	-0.163499	-0.562772	0.0831412	-0.448115	-0.228973	-0.592919	-0.0370307	-0.292782	-0.00575927	0.0426443
LA0686	hypotheticalproteinLIC12914	-0.0143553	-0.103147	0.246395	0.111031	0.0513992	-0.0229004	0.0247367	-0.394032	0.340075	-0.147202	0.106249	-0.0262051	0.182786	-0.0603973	0.166503	-0.246395	-0.0538064	-0.307573	-0.0186342	0.0203404	0.215915	-0.0159576
LA0687	hypotheticalproteinLIC12913	-0.00144197	0.0186342	0.0816138	0.111031	0.011588	-0.0200577	0.0634092	-0.209228	0.161653	-0.123434	0.155213	-0.0724828	0.210897	-0.209228	-0.00144197	-0.312939	0.0380063	-0.129734	-0.0313952	-0.0607392	0.128156	0.0607392
LA0688	CRISPR-associatedprotein,CT1134family	0.0800879	0.265437	0.0320936	0.230203	-0.177599	-0.0731347	0.0634092	-0.117161	0.00723157	-0.314733	0.229382	0.0143553	0.121863	-0.0573917	0.184425	-0.253257	-0.0271541	-0.0679388	-0.189034	-0.124328	0.137648	0.117695
LA0689	hypotheticalproteinLIC12911	0.16004	0.0071955	-0.133564	0.130931	-0.0328061	0.0232698	0.0892673	-0.120294	0.103147	-0.0262051	0.251539	-0.161653	0.182786	-0.394032	0.0174171	-0.471929	-0.0717627	-0.21424	-0.0894982	-0.129613	0.0649175	0.0676387
LA0690	hypotheticalproteinLIC12910	0.176251	0.0703893	-0.153157	-0.184425	-0.116365	-0.0703893	-0.0370307	-0.311148	0.0350469	-0.140826	0.0232698	-0.296899	-0.0100637	-0.364013	-0.271426	-0.590745	-0.138814	-0.362158	-0.00575927	-0.0356239	0.00723157	-0.0785637
LA0693	COG0527:Aspartokinases	0.0335695	0.219091	0.0679388	0.311503	-0.0172093	-0.051024	0.125006	0.00575927	0.450084	-0.109359	-0.0214797	0.0143553	-0.00432161	0.0894982	-0.0172093	0.119024	-0.185232	-0.24127	-0.136191	0.011588	0.189351	0.0813396
LA0694	sodium/glucosecotransportprotein	-0.0935602	-0.0785637	0.0923402	0.123004	-0.00144197	0.114035	0.0232698	-0.0740006	0.302226	0.0299829	0.0709665	0.0676387	-0.0635029	-0.236164	-0.0496308	-0.0588937	0.011588	-0.284546	0.00723157	0.0694519	0.189351	0.0648829
LA0696	hypotheticalproteinLIC12905	-0.163499	0.0935602	0.136062	0.102994	0.077041	0.103147	0.142417	-0.176251	0.161653	-0.0409718	0.148801	-0.161653	0.0218044	-0.186065	-0.0071955	-0.202572	-0.0496308	-0.117161	-0.137504	-0.259423	0.142417	0.197865
LA0697	hypotheticalproteinLIC12904	0.0218044	0.291604	0.224317	0.306846	0.0573917	0.0831412	0.0394883	-0.0558912	0.291592	-0.177882	0.12658	0.158337	-0.0271541	0.0285692	-0.0342157	0.172488	-0.0172093	-0.142417	-0.0593553	-0.0662614	0.125006	0.0648829
LA0699	hypotheticalproteinLIC12903	-0.138814	0.0468403	0.1976	0.180148	-0.0949116	-0.116365	0.0439433	0.00144197	0.277534	-0.128156	0.0923402	0.0635029	-0.136191	-0.0954196	-0.0356239	0.00863031	-0.0703893	-0.212568	-0.1137	-0.201634	0.21424	0.0607392
LA0700	hypotheticalproteinLIC12902	-0.168642	0.309176	0.174621	0.313826	-0.563646	-0.421156	0.120294	-0.0454314	0.304006	-0.0664274	0.132894	0.102994	0.077041	-0.0439433	0.134477	0.045443	-0.0370307	-0.0679388	-0.138814	-0.105678	0.16004	0.125651
LA0701	molybdatemetabolismregulator	-0.195348	-0.013043	-0.356144	-0.244685	-0.645241	-0.617298	0.128156	-0.190997	-0.249749	-0.655172	-0.107018	-0.362158	-0.261832	-0.415037	-0.422233	-0.590745	-0.265437	-0.53952	-0.418999	-0.535058	-0.271426	-0.323733
LA0703	molybdatemetabolismregulator	-0.276199	0.387363	-0.271426	0.0370307	0.0439433	0.168123	0.195946	0.137504	0.407364	-0.0291463	-0.186501	-0.268817	-0.437228	-0.300448	-0.476122	-0.21424	-0.254594	-0.541618	-0.21661	-0.0894982	0.0724828	-0.0499049
LA0706	hypotheticalproteinLIC12898	-0.0607392	0.348232	0.0603973	0.246104	-0.0186342	-0.0962619	-0.120352	-0.152003	0.465938	0.00863031	0.0291463	0.144046	0.0365259	-0.0159576	0.181149	-0.0588937	0.129734	0.107018	-0.159629	-0.00575927	0.263612	0.0100637
LA0709	hypotheticalproteinLIC12896	-0.849599	-1.13606	-0.775683	-0.659723	-0.776525	-0.816395	-1.62106	-1.55639	0.373327	-0.318326	-7.57586	-8.96578	0.0892673	0.464668	-5.12097	-6.96578	-4.85972	-8.96578	-4.9528	-6.44153	-5.68933	-8.38082
LA0710	putativelipoprotein	-1.49825	-2.45799	-1.493	-1.81097	-1.64247	-1.72115	-2.40218	-4.38082	-0.957543	-1.9771	-6.42561	-7.64386	0.0694519	0.469886	-5.20688	-9.96578	-4.57725	-7.38082	-4.50246	-5.90364	-4.64276	-8.38082
LA0711	EC3.4.-.-:Hydrolases-Actingonpeptidebonds(Peptidases)1.162.2;Outermembrane1.058.6;[1.C.]Channels/Pores-Pore-formingtoxins(proteinsandpeptides)1.058.6	-2.35811	-4.32193	-1.61212	-4.13289	-0.263034	-0.718088	-3.37212	-3.77596	-0.0621217	-0.828793	-4.42566	-6.15843	-0.340277	-0.588574	-2.93225	-4.23786	-2.22712	-6.96578	-3.24443	-1.68482	-2.09457	-5.44222
LA0712	NovelGene	-2.83754	-5.26534	-4.62842	-7.96578	-0.0100637	-0.22404	-2.99331	-4.47393	-1.72378	-4.08314	-5.09419	-6.79586	-2.95047	-3.49005	-4.26018	-6.50635	-4.07622	-7.64386	-4.63796	-5.60345	-4.21614	-8.38082
LA0713	hypotheticalproteinLIC12894	-0.483364	-0.761213	-6.29798	-7.96578	-4.42673	-6.75962	-0.632268	-0.662004	0.190997	0.298658	-7.27757	-9.96578	-6.94097	-8.96578	-3.48052	-6.05889	-3.96033	-8.96578	-4.42995	-6.23326	-5.17017	-8.96578
LA0714	hypotheticalproteinLIC12893	-1.36961	-2.95456	-5.19421	-5.44222	-4.36149	-5.23193	-1.73379	-1.221	0.295128	0.205393	-6.33451	-6.38082	-6.50061	-7.15843	-3.014	-4.57347	-3.72203	-6.50635	-3.64674	-4.66528	-3.8484	-6.96578
LA0715	PutativeIgTonBbox,N-terminal	0.147202	0.117695	-4.64495	-6.50635	-3.82782	-5.56117	0.110916	-0.0694519	0.558517	0.290424	-5.53475	-8.96578	-6.48324	-8.96578	-3.55078	-9.96578	-3.89956	-8.96578	-3.2891	-4.61671	-4.39163	-8.96578
LA0718	hypotheticalproteinLIC12888	0.168123	0.0786098	0.325539	0.0299829	0.103147	0.0694519	0.163268	-0.473931	0.147202	0.0200577	-0.829444	-0.662004	0.152003	-0.0101344	0.168123	-0.121863	0.137648	-0.0724828	-0.0621217	-0.10165	0.0785637	-0.121863
LA0719	hypotheticalproteinLIC12887	0.093879	0.117695	0.176251	0.189034	-0.138814	0.0291463	0.110916	-0.0365259	0.195946	0.0468403	-0.0200577	-0.0203404	-0.427606	-0.226004	-0.108357	-0.0306192	-0.0229004	-0.07552	-0.0482362	0.00723157	0.0558912	0.0114956
LA0720	hypotheticalproteinTP0474	-0.0482362	-0.140826	0.21927	0.199123	-0.051024	0.0350469	-0.138814	-0.136062	0.307573	0.124328	-0.0867838	0.24245	-0.0717627	0.0717627	0.011588	0.192825	0.013043	0.045443	0.0306192	0.192645	0.077041	-0.161653
LA0723	putativehollidayjunctionendodeoxyribonucleaseprotein	0.0454314	-0.272297	0.0846703	0.0593553	0.147202	0.027675	-0.137504	0.00144197	0.260152	-0.0877334	-0.0285692	-0.305788	-0.0299829	-0.142417	0.0619024	-0.541618	0.150401	-0.179515	0.07552	-0.257011	0.28279	0.149259
LA0726	arylsulfatase	-0.210389	-0.00723157	0.0603973	0.22033	0.0573917	0.018878	-0.21661	0.133564	0.106249	0.0257376	-0.0676387	0.124328	-0.298658	0.0894982	-0.00432161	0.102994	-0.0214797	0.144046	-0.100305	-0.364012	-0.0565835	0.147958
LA0727	carbamoyl-phosphatesynthase,large(orammonia)subunit(carB)	-0.104337	0.00288251	0.00144342	0.0949116	0.152003	0.0159576	-0.27023	-0.0424568	-0.0468403	-0.0454314	-0.190299	-0.164884	-0.136191	0.225275	-0.385155	-0.354759	-0.280956	-0.579922	-0.0731347	-0.169925	-0.0524159	-0.0424568
LA0730	putativelipoprotein	0.0528949	0.00863031	-0.314986	-0.352916	-0.0440443	-0.0621217	-0.149259	-0.21424	-0.461529	-0.166503	-0.249749	-0.284546	-0.255803	-0.2567	-0.173767	-0.253257	-0.258217	-0.263612	-0.0342157	-0.340277	-0.189034	-0.046921
LA0734	hypotheticalproteinLIC12878	-0.0524159	0.00863031	-0.0398403	0.0635029	0.210897	0.190997	-0.0676387	-0.136062	0.00723157	-0.0174171	-0.0370307	0.146655	0.0262051	0.00575927	0.0365259	0.235114	-0.0243197	0.0648829	0.0101344	-0.194087	-0.0229004	0.0690147
LA0735	unknown	0.00433459	0.200379	-0.0271541	-0.00578235	0.136062	0.00433459	-0.0071955	-0.0291463	-0.217851	-0.0218044	0.013043	0.0214797	-0.0935602	0.0621217	-0.0593553	0.147958	-0.0840643	0.0524159	-0.120352	-0.284514	-0.211635	0.0551957
LA0736	elongationfactorG	-0.121679	0.0271541	-0.0496308	0.0214797	0.217591	0.110916	-0.134878	0.163499	0.152003	0.336855	-0.231432	0.356144	-0.182692	0.436162	-0.126973	0.501821	-0.0908534	0.015783	-0.0758749	0.011588	0.00433459	0.200379
LA0737	COG0050:GTPases-translationelongationfactors	-0.125651	0.0894982	-0.0758749	-0.0247367	0.145605	0.093879	-0.189034	0.0285692	0.148801	0.283329	-0.371838	0.392867	-0.169925	0.586885	-0.169925	0.602172	-0.194087	0.0129262	-0.154454	0.0709665	0.0558912	0.140124
LA0738	COG0051:RibosomalproteinS10	-0.0827026	-0.131313	-0.137504	0.201634	0.378944	-0.136191	-0.202888	0.339137	0.0159576	0.190299	-0.187768	0.443607	-0.123004	0.615416	0.375197	0.546956	-0.0328061	-0.0558912	0.261881	-0.0114956	0.281036	0.145351
LA0739	ribosomalproteinL3	-0.204141	0.0538064	-0.299831	0.100305	0.314733	-0.0398403	-0.125651	0.348232	0.176251	0.553852	-0.260628	0.570463	-0.00144197	0.732052	0.192645	0.689746	-0.128293	0.00575927	0.134477	-0.0100637	0.0101344	0.282143
LA0740	RibosomalproteinL4/L1e	-0.141433	0.180148	-0.199123	0.0398403	0.327348	-0.0908534	-0.181421	0.144046	0.202572	0.24123	-0.154454	0.45628	-0.0894982	0.648005	0.277534	0.58111	-0.196607	-0.136062	0.161653	-0.0257376	0.234465	0.197865
LA0741	ribosomalproteinL23	0.0709665	-0.0634092	-0.531069	0.0827026	0.456009	0.0908029	-0.360645	0.206643	-0.271426	0.123004	-0.121679	0.336855	0.187707	0.555816	0.450084	0.293959	-0.0867838	-0.409278	0.492079	-0.0384362	0.330973	0.0881416
LA0742	ribosomalproteinL2	-0.154454	-0.129734	-0.149259	0.0565835	0.436354	0.00433459	-0.149259	0.254594	0.12658	0.200379	-0.249749	0.392867	0.0409718	0.764686	0.174621	0.532068	-0.0342157	0.102994	0.118727	0.0350469	0.171368	0.100305
LA0743	30SribosomalproteinS19	-0.116365	-0.641604	-0.252173	-0.454032	0.204233	0.137648	-0.00863031	-0.174621	0.237864	0.115033	-0.197865	-0.239566	0.28279	0.0648829	-0.109695	-0.00288828	0.0985055	-0.209228	0.0306192	0.312939	-0.0565835	-0.512514
LA0744	LSUribosomalproteinL22P	0.00288828	-0.131313	0.0543923	-0.120294	0.405451	0.0846703	-0.0881416	0.0745054	0.265345	0.0976108	-0.289244	-0.0588937	0.169745	0.555816	0.268817	-0.0306192	0.104697	-0.0320936	0.249822	0.0306192	0.53952	0.0313952
LA0745	RpsC	-0.128293	0.178874	-0.250962	0.0214797	0.323733	-0.0299829	-0.202888	0.240009	0.0969617	0.358396	-0.344828	0.368489	-0.15056	0.475085	0.0664274	0.587845	-0.164786	0.0949116	0.00144342	0.00868224	0.0528949	0.207893
LA0746	RibosomalproteinL16/L10E	-0.124328	-0.117161	-0.441483	-0.261881	0.454032	-0.151859	-0.359521	0.015783	0.148801	0.27739	-0.462576	-0.0543923	-0.23634	0.345964	-0.0854247	-0.0350469	-0.350497	-0.459973	0.107803	0.0291463	0.21927	0.0813396
LA0747	rRNA-bindingProteins1.573.8;RNA-bindingProteins1.058.6	-0.0827026	0.145351	-0.282143	-0.304006	0.202572	0.236164	-0.0114956	-0.210897	0.169745	0.353888	-0.285698	-0.314733	-0.319618	-0.145605	-0.392867	-0.533242	-0.0172093	-0.597278	0.00723157	0.22095	0.093879	-0.0335695
LA0748	COG0186:RibosomalproteinS17	0.018878	0.0976108	0.128156	-0.360305	0.21424	0.229382	0.229382	-0.0892673	0.234465	0.252173	0.118727	0.0579701	0.0877334	-0.131313	0.0262051	0.0243197	0.0603973	-0.459973	0.195946	0.304006	0.115597	-0.260152
LA0749	ribosomalproteinL14	-0.0635029	0.112367	-0.0313952	0.276199	0.237864	-0.183963	-0.260628	0.187768	0.229382	0.50284	-0.27023	0.368489	0.093879	0.664483	0.189351	0.446786	-0.00432161	-0.0954196	0.212568	-0.0384362	0.121863	0.280956
LA0750	ribosomalproteinL24	0.0424568	0.227741	0	-0.103147	0.0724828	0.027675	0.0558912	-0.349235	0.288065	0.423309	0.14401	-0.104697	0.367732	-0.100051	0.2567	-0.140826	-0.117695	-0.200913	-0.0200577	0.448115	0.132894	0.0676387
LA0751	ribosomalproteinL5	0.150401	0.0648829	-0.163499	-0.0499049	0.0619024	-0.116365	-0.0398403	-0.2567	0.291592	0.400538	-0.166073	-0.134477	0.202572	0.0257376	0.0985055	0.045443	-0.207893	-0.621488	-0.00575927	0.384584	0.0649175	-0.21424
LA0753	ribosomalproteinS8	0.139236	0.0524159	-0.00863031	-0.093879	0.16004	0.0694519	0.0335695	-0.321928	0.314733	0.252173	0.0969617	-0.158429	0.362158	-0.142417	0.184425	-0.260152	-0.0426443	-0.360305	0.0365259	0.340075	0.345564	0.0398403
LA0754	50SribosomalproteinL6	0.106249	0.108357	0	-0.229382	0.077041	0.0291463	0.0634092	-0.15682	0.272297	0.511974	0.013043	-0.215915	0.403542	-0.0409718	0.229382	-0.140826	-0.0468403	-0.33825	0.0350469	0.309359	0.166503	0.0100637
LA0755	RplR	0.0159576	0.0071955	-0.269033	-0.187707	-0.0635029	0.0380063	-0.0935602	-0.436354	0.00723157	0.0328061	-0.0593553	0.041243	0.0709665	0.00288251	0.14401	-0.013043	-0.146655	-0.356606	0.184425	0.512514	0.018878	-0.323733
LA0756	RplR	0.0664274	0.0621217	-0.0356239	0.015783	0.0923402	0.0174171	-0.0551957	-0.321928	0.254978	0.415759	0.00288828	0.0172093	0.352916	0.177599	0.171368	-0.046921	-0.0579701	-0.234465	-0.015783	0.428566	0.117161	0.0313952
LA0758	probable50SribosomalproteinL15	0.0499049	0.202888	-0.134878	-0.0649175	0.174621	0.118727	-0.0143553	-0.103147	0.334607	0.304511	-0.015783	-0.013043	0.362158	0.0071955	0.232769	-0.00288828	-0.172488	-0.169745	0.0679388	0.327348	0.237864	0.120352
LA0759	COG0201:PreproteintranslocasesubunitSecY	0.013043	0.0384362	-0.168642	-0.184425	-0.0313952	-0.178874	-0.267835	-0.279284	0.136062	-0.0439433	-0.121679	-0.0831412	0.182786	-0.0174171	0.0424568	-0.227692	-0.172488	-0.375197	0.0159576	0.145605	0.136062	-0.128156
LA0760	adenylatekinase	-0.0635029	-0.0923402	0.0543923	-0.163268	0.00144342	-0.0648829	0.0394883	-0.0513992	0.432455	0.312665	0.0740006	-0.013043	0.277534	0.0935602	0.150401	-0.0306192	0.027675	-0.33825	0.0649175	0.288065	0.343732	-0.0679388
LA0762	ribosomalproteinS13	-0.0114956	0.311503	-0.0172093	-0.027675	0.129734	0.0306192	0.597278	0.015783	0.362158	0.387363	0.0634092	0.290424	0.104697	0.217851	0.295128	0.206643	0.0409718	0.144046	0.011588	0.434403	0.24127	-0.0908029
LA0763	COG0100:RibosomalproteinS11	-0.0551957	0.0071955	-0.0328061	-0.163268	-0.169925	-0.317304	0.0694519	-0.39973	0.373327	-0.077041	-0.169925	0.128293	0.117161	0.124328	0.011588	0.187768	-0.283329	-0.456009	0.00868224	0.270556	0.231075	-0.249822
LA0764	ribosomalproteinS4	0.013043	0.175045	0.00868224	-0.140826	-0.0398403	-0.0976108	0.169745	-0.22095	0.384584	0.385155	0.027675	0.259423	0.24127	0.265437	0.202572	0.230203	-0.116365	-0.187707	0.00723157	0.268817	0.351074	-0.0679388
LA0765	RNApolymerasealpha-subunit	-0.0172093	0.284514	-0.045443	-0.132894	0.0649175	0.0262051	0.0365259	-0.027675	0.463947	0.351628	-0.0129262	0.164786	0.189351	0.177599	0.14401	0.102994	-0.045443	-0.120294	0.0724828	0.200913	0.360305	0.0440443
LA0766	ribosomalproteinL17	-0.180148	0.00288251	-0.0468403	-0.123434	0.103147	0.0439433	-0.00863031	-0.237864	0.45799	0.243669	0.0908029	-0.00288828	0.246395	-0.136062	0.169745	-0.202572	-0.077243	-0.239566	-0.0285692	0.136062	0.171368	0.0271541
LA0773	NovelGene	0.0558912	0.157044	-0.00863031	-0.0454314	-0.0200577	0.00144342	0.110916	-0.0985055	0.226004	-0.0484122	0.21927	-0.0439433	0.155213	-0.15682	0.12658	-0.300448	0.0203404	-0.0923402	-0.0976108	-0.0813396	0.176251	0.140124
LA0776	aspartateaminotransferase	-0.159629	0.120352	0.00288828	0.128293	-0.133564	-0.171207	-0.141433	-0.027675	0.486004	-0.0877334	0.0335695	0.144046	-0.0690147	0.051024	0.0454314	-0.0350469	-0.0827026	-0.239566	-0.102994	0.0159576	0.112475	0.0758749
LA0777	NovelGene	-0.125651	0.051024	0.142417	0.0370307	0.0159576	-0.00288251	0.42082	0.0186342	0.311148	0.144046	0.300448	-0.0694519	0.237864	-0.272297	0.323733	-0.456009	0.046921	-0.0409718	-0.0731347	0.0439433	0.251539	0.230203
LA0778	aspartatecarbamoyltransferase	-0.0840643	0.340277	0.176251	0.212881	-0.0524159	0.184425	-0.225275	-0.444184	0.236164	-0.0649175	-0.134878	-0.109359	-0.369606	-0.354759	-0.404903	-0.272297	-0.169925	-0.508403	-0.0257376	-0.1137	0.00144342	-0.0320936
LA0779	Transmembrane8.899.2;7transmembranereceptor(Secretinfamily)1.058.6	0.0588937	0.0565835	0.15682	0.102994	-0.0285692	0.182786	0.142417	-0.382702	-0.00288251	0.124328	0.296899	-0.101598	0.103147	-0.0232698	-0.105678	-0.177882	-0.1137	-0.2567	-0.0370307	-0.134878	-0.0648829	0.120352
LA0781	hypotheticalproteinLIC12837	0.00723157	-0.181149	-0.0200577	0.291604	0.236164	0.0409718	-0.437228	-0.21424	-0.0813396	-0.0513992	-0.0243197	-0.652901	-0.100305	-0.027675	-0.0745054	-0.862496	0.00288828	0.123004	0.0543923	-0.603122	-0.158337	0.485427
LA0782	hypotheticalproteinLIC12836	0.251539	0.219091	-0.128293	0.410341	0.296899	-0.189034	-0.332278	0.0100637	-0.35727	-0.0218044	-0.16092	0.675364	0.21424	0.284514	0.632629	0.739848	0.14401	-0.0800879	0.270556	-0.356144	-0.0648829	0.305679
LA0784	hypotheticalproteinLIC12835	0.179515	-0.120294	0.172994	-0.0679388	0.00433459	0.134477	0.110916	-0.560643	0.018878	-0.184425	-0.0440443	-0.401635	0.109359	-0.229382	-0.138814	-0.558517	0.189351	-0.231075	0.114035	-0.0356239	0.401635	-0.0634092
LA0785	hypotheticalproteinLIC12834	0.0439433	0.00863031	0.289827	0.185232	0.14401	0.0816138	0.107803	-0.00723157	0.274041	0.00432161	0.0831412	0.24245	0.0649175	0.159629	-0.0114956	0.201634	0.0603973	-0.209228	0.0923402	-0.0271541	0.145605	0.0565835
LA0786	arabinosekinase	-0.111031	0.0342157	0.155213	0.0635029	0.0159576	0.0573917	0.0558912	-0.174621	0.174621	-0.39973	0.0709665	-0.169745	-0.0285692	0.111031	-0.0342157	-0.046921	-0.128293	-0.153607	-0.0908534	-0.0229004	0.0634092	-0.046921
LA0787	rRNAmethylase	-0.119024	0.0799754	0.253257	0.147958	0.0724828	0.182786	0.239566	0.0551957	0.307573	0.0285692	0.195946	0.0745054	0.0499049	-0.00433459	0.0619024	-0.0985055	0.0634092	0.045443	-0.0398403	-0.107018	0.114035	0.0881416
LA0788	SAMdependentmethyltransferase	-0.130931	0.0593553	0.153607	0.0538064	-0.138814	-0.0172093	0.145605	-0.0499049	0.0603973	-0.307573	-0.0524159	0.16221	-0.0690147	0.144046	0.0218044	0.258217	-0.185232	-0.307573	-0.0731347	-0.0071955	0.0218044	-0.0816138
LA0789	hypotheticalproteinLIC12830	-0.0257376	0.102994	0.249822	0.051024	-0.107018	-0.0551957	0.281036	0.0551957	-0.0648829	-0.0664274	0.195946	-0.134477	0.0484122	-0.0306192	-0.0143553	-0.018878	-0.051024	-0.0513992	-0.0676387	-0.263034	-0.00863031	0.259423
LA0790	putativecitratesynthase	-0.0854247	0.153157	0.204233	0.280956	0.382702	0.187707	-0.0758749	0.252173	0.179515	0.077243	-0.0482362	0.392867	-0.144046	0.248535	0.0679388	0.493647	0.0513992	0.0989585	-0.230203	-0.108357	0.0439433	0.0271541
LA0791	solublelytictransglycosylase	-0.051024	0.199123	0.242977	0.248535	0.181149	0.0365259	-0.0356239	0.112367	0.0320936	0.0370307	-0.015783	0.374066	-0.124328	0.321928	0.0664274	0.355016	0.0454314	0.100305	-0.121679	-0.0328061	0.0484122	-0.0634092
LA0792	NovelGene	0.114035	-0.0846703	0.109359	0.00288251	0.117161	0.100051	0.0908029	0.0962619	0.0262051	0.0398403	0.121863	0.0962619	0.046921	0.159629	0.155213	0.00288251	0.131313	-0.104697	-0.121679	-0.0143553	-0.0071955	-0.0454314
LA0794	hypotheticalproteinLIC12825	0.246395	0.051024	-0.180148	-0.531156	0.104697	0.00578235	-0.327687	-0.522841	-0.400538	-0.320126	0.0709665	0.112367	-0.119024	-0.131313	-0.366252	-0.746616	-0.45628	-0.937878	-0.00863031	0.00288828	0.0724828	-0.0203404
LA0798	Structuralprotein(Matrixprotein,Coreprotein,Viralocclusionbody,Keratin)1.265.4	-0.0200577	0.155749	0.217591	0.191563	0.215915	0.194295	-0.00863031	0.0229004	0.112475	0.252173	0.0232698	0.304511	0.0144996	0.366252	0.152003	0.540027	0.0291463	-0.00578235	-0.109695	0.0694519	-0.0854247	-0.0320936
LA0799	ProteinofunknownfunctionDUF583	-0.153157	-0.212568	0.0785637	0.175045	0.258425	0.254978	-0.00863031	0.0949116	0.137648	-0.367732	0.0232698	-0.161653	-0.0370307	0.0989585	-0.0440443	-0.0877334	0.0816138	-0.140826	-0.121679	-0.0370307	0.0892673	-0.0409718
LA0800	pyridoxalphosphatebiosynthesisprotein	-0.115033	0.153157	0.150401	0.189034	0.134477	0.0409718	-0.0356239	0.16092	0.120294	0.212881	-0.182692	0.483364	-0.0143553	0.46048	0.0439433	0.591679	-0.0468403	0.0894982	-0.171207	0.0218044	-0.0100637	0.151859
LA0801	Transmembrane1.368.5	0.00868224	-0.0619024	0.281036	0.0662614	0.452057	0.182786	0.181149	-0.107803	0.286304	0.231432	0.205896	0.392867	0.296899	0.0524159	0.291592	0.158337	0.246395	-0.0846703	-0.0299829	0.212568	0.163268	0.145351
LA0802	hypotheticalproteinaq_2197	0.00723157	0.00575927	0.018878	0.206643	0.351074	0.134477	-0.0676387	0.015783	0.0785637	0.212881	0	0.350497	-0.140124	0.334568	0.274041	0.371838	0.177882	0.0607392	0.166503	-0.0881416	0.0892673	0.00575927
LA0803	hypotheticalproteinLIC10421	0.00868224	-0.00144342	0.176251	0.248535	0.248108	0.210897	-0.117695	0.0786098	0.236164	0.130931	0.0484122	0.397255	0.171368	0.289244	0.187707	0.325386	0.027675	-0.0320936	0.00868224	-0.0299829	0.212568	0.0482362
LA0804	hypotheticalproteinLIC12815	0.164884	-0.0740006	-0.209141	-0.821126	0.356606	0.131313	0.263612	0.144046	-0.366252	0.169925	0.246395	-0.625934	-0.297485	-0.664288	0.161653	-0.720232	-0.120352	-0.929611	-0.0703893	-0.462576	0.200913	0.16092
LA0808	serineprotease	-0.0100637	0	0.139236	0.164786	0.327348	0.027675	0.0203404	0.137504	-0.0690147	0.230203	0.24127	0.360645	0.0394883	0.246104	0.39973	0.364012	0.222633	0.246104	0.139236	-0.126973	-0.0186342	0.284514
LA0809	PeptidaseS1,chymotrypsinPDZ/DHR/GLGFPeptidaseS1C,hrtA/degQPeptidase,trypsin-likeserineandcysteineproteases	-0.077243	0.0313952	-0.112367	0.015783	0.0740006	-0.235114	-0.180148	0.187768	0.0908029	0.252173	-0.215368	0.381837	-0.153157	0.370722	0.100051	0.591679	-0.10165	-0.0101344	-0.0867838	-0.0621217	-0.0989585	-0.295128
LA0810	Hollidayjunctionresolvasomehelicasesubunit	-0.141433	0.125651	0.0724828	0.259423	0.270556	0.0877334	-0.111031	0.259423	0.110916	0.291604	-0.10165	0.708408	-0.178874	0.573375	0.161653	0.775683	0.0424568	0.0949116	0.0649175	-0.0565835	-0.0881416	0.0635029
LA0811	Structuralprotein(Matrixprotein,Coreprotein,Viralocclusionbody,Keratin)3.194.7;EC3.1.-.-:Hydrolases-ActingonEsterBonds1.880.4;EC5.3.-.-:Isomerases-IntramolecularOxidoreductases1.162.2	-0.136191	0.212881	0.104697	0.255803	0.115597	0.0262051	-0.115033	0.219091	0.139236	0.263034	-0.16221	0.556797	-0.0440443	0.640621	0.176251	0.746743	0.00433459	0.205393	0.0649175	-0.105678	-0.0114956	0.0551957
LA0812	NovelGene	-1.96421	-3.699	-0.0949116	-0.222633	-0.0922074	0.0144996	-0.765535	-0.78339	-0.0496308	-0.134477	-0.0200577	0.0894982	-0.0356239	-0.0262051	0.226004	-0.0694519	-0.466758	-1.18771	-0.0538064	-0.280956	-0.196607	-0.41889
LA0813	DNA-bindingProteins1.162.2	-1.64108	-4.57347	-1.19849	-2.15843	0.744197	-0.100305	0.0394883	0.303342	-0.572405	-0.117161	-0.832688	-2.68038	-1.23266	-1.92139	-0.207893	-2.31473	0.07552	-0.018878	0.00868224	-0.559737	-0.0384362	-0.184425
LA0815	histidinekinasesensorprotein	0.177882	-0.232769	0.0320936	-0.00868224	0.364013	-0.0758749	-0.0813396	0.145351	-0.411426	-0.215915	0.176251	0.0114956	-0.282143	0.0745054	0.646112	0.364012	0.0588937	-0.112475	0.307573	-0.387363	-0.147958	-0.018878
LA0816	Bacterialregulatoryprotein,LuxRResponseregulatorreceiverCheY-like	0.182786	0.222805	-0.111031	0.0635029	0.411195	-0.0703893	-0.0935602	0.183963	-0.276199	-0.128156	0.181149	0.292782	0.0394883	0.334568	0.405451	0.325386	0.0846703	0.134878	0.152003	-0.385155	-0.0143553	0.288063
LA0817	hypotheticalproteinLIC12806	0.242977	-0.115597	0.106249	-0.0679388	0.444184	-0.0299829	0.0439433	0.111031	-0.424385	-0.498179	0.253257	-0.0649175	-0.0662614	0.0384362	0.401635	-0.134477	0.117161	0.116365	0.26708	-0.16221	-0.138814	0.205393
LA0818	hypotheticalproteinLIC12805	0.0365259	-0.103147	-0.206643	0.0426443	0.28279	-0.129613	-0.249749	0.275007	-0.0662614	0.144046	-0.0799754	0.186501	-0.112367	0.364012	0.121863	0.235114	-0.0299829	0.221568	-0.0257376	-0.466758	0.00723157	0.347099
LA0819	EC3.4.-.-:Hydrolases-Actingonpeptidebonds(Peptidases)1.058.6;mRNA-bindingProteins1.058.6;snRNA-bindingProteins1.058.6	0.118727	0.288063	0.118727	0.051024	0.0232698	0.0740006	0.349235	0.045443	0.190997	0.0621217	0.246395	0.109695	0.147202	-0.0603973	0.258425	-0.147202	0.121863	0.0271541	0.0365259	0.172994	0.341903	0.0143553
LA0820	EC2.4.-.-:Transferases-Glycosyltransferases5.698.9;Transmembrane1.880.4;DNA-bindingProteins1.265.4	0.21927	0.0758749	-0.225275	0.167358	0.312939	-0.104337	-0.27023	0.23634	-0.192825	0.00863031	-0.0285692	0.317304	-0.126973	0.493647	0.275786	0.446786	0	0.0299829	-0.0071955	-0.147958	0.027675	0.215368
LA0821	Conservedhypotheticalprotein95	0.224317	0.051024	-0.0426443	0.0243197	0.232769	-0.0593553	-0.132248	0.16092	-0.0607392	0.27262	0.176251	0.282143	0.21927	0.397255	0.390245	0.230203	-0.0243197	0.0949116	0.027675	-0.283329	-0.173767	0.321928
LA0823	hypotheticalproteinLIC12801	-0.387363	-0.477944	-0.261832	0.125651	0.28279	-0.219091	-0.446786	0.0243197	-0.0186342	0.219091	-0.120352	0.164786	-0.0200577	0.550901	-0.0922074	0.123004	-0.359521	-0.405451	-0.169925	-0.530071	-0.214125	0.163499
LA0824	hypotheticalproteinLIC12801	0.263612	0.340277	-0.121679	-0.24127	0.0320936	-0.119024	-0.24732	-0.479955	0.142417	0.0100637	-0.0524159	-0.384584	0.311148	-0.134477	-0.00575927	-0.50226	-0.214125	-0.567041	-0.077243	0.129734	-0.0621217	-0.199255
LA0825	Bacterialregulatoryprotein,TetRHomeodomain-like	0.172994	-0.0320936	0.0454314	-0.166503	0.117161	-0.172488	0.00868224	-0.362158	0.21424	-0.0394883	0.212568	-0.554273	0.129734	-0.277534	0.311148	-0.533242	-0.0949116	-0.541618	-0.0703893	0.312939	0.137648	-0.164884
LA0827	NovelGene	0.0724828	0.0949116	0.0528949	0.0745054	0.086201	-0.0143553	0.027675	-0.103147	0.258425	0.228973	0.171368	-0.268817	0.268817	0.0384362	0.195946	-0.279284	-0.051024	0.0229004	-0.0299829	0.190997	0.176251	0.0731347
LA0828	Thiolase	0.229382	0.119024	0.0634092	0.0370307	0.0409718	-0.0440443	0.0603973	-0.181149	0.340075	0.111031	0.117161	-0.192645	0.352916	0.077243	0.192645	-0.046921	-0.0662614	-0.386468	0.0394883	0.309359	0.244685	-0.0740006
LA0829	hypotheticalproteinLIC12794	-0.0114956	-0.150401	-0.6107	-0.854649	0.077041	0.0709665	-0.332278	-0.614845	0.340075	-0.0174171	-0.857583	-1.63487	0.375197	-0.436354	-0.267835	-1.32554	-0.566572	-1.31473	-0.153157	-0.133564	-0.0468403	-0.332789
LA0832	Biotin/lipoateA/BproteinligaseBiotin--acetyl-CoA-carboxylaseligaseTranscriptionalrepressor,C-terminal	0.0954196	0.0703893	0.0335695	0.140124	0.0923402	0.0247367	0.163268	-0.142417	0.121863	0.276199	0.394032	-0.0800879	0.356606	-0.0306192	0.28279	-0.209228	-0.126973	-0.227692	0.0558912	0.215915	0.21927	-0.018878
LA0833	hypotheticalproteinOB0081	0.110916	0.263034	0.027675	0.306846	0.101598	-0.0257376	0.0831412	-0.0558912	0.336428	0.0881416	0.288065	-0.00578235	0.364013	0.00288251	0.300448	-0.152003	-0.102994	-0.117161	0.0218044	0.140826	0.202572	0.0976108
LA0838	udp-n-acetylmuramoylalanine--d-glutamateligase	0.199255	-0.0528949	0.155213	-0.0144996	0.0320936	-0.0881416	0.0694519	-0.289827	-0.0854247	-0.186065	0.401635	-0.305788	0.0247367	-0.54372	0.343732	-0.657445	-0.0186342	-0.142417	0.018878	-0.00575927	0.200913	-0.0232698
LA0839	Sulfatetransporter/antisigma-factorantagonistSTASAnti-sigmafactorantagonist	-0.0758749	-0.103147	0.305788	-0.150401	0.26708	-0.0328061	0.320126	-0.0232698	0.516636	-0.115597	0.212568	-0.227692	0.226004	-0.341903	0.195946	-0.639355	0.0454314	-0.177882	-0.0143553	-0.0299829	0.53952	0.0071955
LA0840	INDOLE-3-GLYCEROLPHOSPHATESYNTHASE	0.147202	0.292782	0.258425	0.136191	0.0144996	-0.116365	0.0634092	-0.289827	0.176251	-0.316528	0.0528949	0.146655	0.125006	0.0384362	0.0985055	-0.018878	-0.00432161	-0.0800879	-0.0143553	0.182786	0.295128	-0.231075
LA0841	hypotheticalproteinLIC12785	-0.0676387	0.258217	0.0218044	-0.0306192	0.169745	0.07552	0.0800879	-0.340075	0.270556	-0.212568	0.0409718	-0.0619024	-0.0129262	-0.281036	0.0588937	-0.320126	-0.0186342	0.0827026	0.0144996	0.00868224	0.263612	-0.027675
LA0843	dolichyl-phosphate-mannose-proteinmannosyltransferase	0.155213	0.237564	0.0101344	-0.0877334	0.0232698	-0.0867838	-0.0299829	-0.340075	0.128156	0.237564	0.194295	0.171207	0.100051	-0.205896	0.186065	-0.046921	-0.0786098	-0.115597	-0.0257376	0.123434	0.302226	-0.0203404
LA0845	hydroxymethylglutaryl-CoAlyase	-0.00288251	0.226509	0.176251	0.0243197	0.139236	-0.0243197	-0.0271541	-0.390245	0.343732	-0.0424568	0.132894	0.0935602	0.125006	-0.128156	0.210897	-0.134477	-0.0214797	-0.0513992	-0.137504	0.123434	0.390245	0.0758749
LA0846	DNAglycosylase	0.0649175	0.0565835	0.136062	0.00288251	0.0634092	-0.0114956	0.217591	-0.309359	0.0985055	-0.291592	0.114035	-0.318326	-0.15056	-0.304006	0.215915	-0.639355	0.00723157	0.0299829	-0.15056	-0.051024	0.21927	0.0813396
LA0847	hypotheticalproteinLIC12780	0.0679388	0.0935602	0.0634092	0.0922074	0.0499049	-0.0285692	0.0831412	-0.184425	0.284546	-0.0218044	0.182786	-0.0232698	0.234465	-0.1976	0.289827	-0.286304	0.0785637	-0.0724828	-0.0538064	0.109359	0.244685	0.105678
LA0849	hypothetical protein	0.0800879	0.107018	0.424688	-0.0247367	0.123434	-0.0313952	0.407364	-0.78339	0.710756	-0.166503	0.190997	-0.0543923	0.0679388	-0.288065	0.302226	-0.456009	0.177882	-0.327348	0.21927	0.275786	1.07097	-0.15682
LA0850	hypotheticalproteinLIC12775	-0.0496308	-1.05589	0.0543923	0.133564	0.440263	0.190997	0.341903	-0.115597	0.237864	-0.411195	0.0800879	0.167358	0.401635	0.0745054	0.336428	-0.189351	0.304006	-0.780909	-0.225275	0.210897	0.597278	-0.454032
LA0851	50SribosomalproteinL27	-0.00575927	-0.174621	0.110916	0.284514	0.152003	0.139236	-0.186501	0.243669	0.131313	0.169925	0.011588	0.144046	-0.00144197	0.126973	0.152003	0.21661	0.106249	-0.0603973	-0.185232	-0.132248	0.086201	0.0840643
LA0852	GTP-bindingprotein	0.0679388	-0.0144996	0.24127	0.185232	0.15682	0.134477	0.227692	0.144046	0.327348	0.237564	0.0800879	0.23634	0.07552	0.226509	-0.0114956	0.153157	0.0409718	-0.354759	-0.0731347	0.0380063	0.296899	0.0648829
LA0853	Aspartate/glutamate/uridylatekinaseGlutamate5-kinaseBacterialrhodopsinGlutamate5-kinase,ProB-relatedGlutamate5-kinase,pro-B	0.00433459	0.194087	0.302226	0.0398403	0.00144342	0.0101344	0.0892673	-0.110916	0.345564	0.189034	0.0320936	0.282143	0.176251	0.166073	-0.0565835	0.243669	-0.0648829	-0.295128	-0.045443	0.117161	0.217591	0.0690147
LA0854	gamma-glutamylphosphatereductase	-0.00432161	0.0271541	0.190997	-0.0144996	-0.0186342	0.164884	-0.0143553	-0.293359	0.172994	0.0703893	-0.0172093	-0.0262051	0.093879	0.157044	-0.0908534	0.0676387	0.00723157	-0.272297	-0.00432161	0.0218044	0.101598	-0.239566
LA0855	putativenicotinate-nucleotideadenylyltransferase	-0.181421	-0.785875	0.013043	-0.432455	0.0664274	0.248108	0.32916	-0.395929	0.195946	0.0313952	0.190997	-0.621488	0.32916	-0.2567	-0.215368	-0.997117	0.0816138	-0.209228	-0.0440443	-0.341417	-0.158337	-0.289827
LA0858	hypotheticalproteinLIC12930	-0.0989585	-0.753896	-0.705757	-0.575615	-0.158337	-0.185232	-0.306846	-1	0.184425	-0.0232698	-0.425459	-0.793357	-0.866315	-1.03209	-0.635058	-1.15843	-0.424385	-1.31115	-0.00144197	0.202572	0.0543923	-0.422752
LA0861	Sulfatetransporter/antisigma-factorantagonistSTASAnti-sigmafactorantagonist	0.0513992	0.195348	0.186065	0.191563	0.013043	0.171368	-0.0426443	-0.274041	0.356606	-0.104697	-0.051024	0.0071955	-0.112367	-0.139236	-0.0285692	0.0243197	0.0558912	-0.158429	0.0634092	-0.0342157	0.179515	0.0690147
LA0862	COG2077:Peroxiredoxin	0.0908029	0.0313952	0.204233	0.158337	0.21927	0.148801	0.187707	-0.365871	0.260152	-0.270556	0.0785637	0.119024	-0.27739	-0.168123	0.12658	-0.0694519	0.209228	-0.369595	0.0846703	0.242977	0.046921	-0.510457
LA0863	acetolactatesynthaseIlargesubunit	0.0203404	0.0621217	0.246395	0.359521	-0.0840643	-0.0299829	-0.0813396	-0.018878	0.349235	0.138814	-0.0758749	0.563646	0.0528949	0.319618	-0.0328061	0.410341	0.0232698	-0.0846703	0.0439433	0.0619024	0.134477	0.0229004
LA0864	acetolactatesynthaseIlargesubunit	0.0573917	-0.0247367	0.227692	0.0482362	0.0816138	0.0846703	0.00723157	0.0799754	0.207561	-0.0101344	-0.00863031	0	0.011588	-0.0439433	0.168123	-0.00288828	0.210897	0.0607392	0.0543923	-0.128293	0.0816138	0.0356239
LA0866	NovelGene	0.192645	-0.0892673	0.330973	0.408168	0.222633	0.0846703	0.0634092	0.215368	0.0365259	-0.093879	0.265345	0.155749	-0.0935602	0.0482362	0.134477	0.225275	0.254978	0.111031	-0.0243197	-0.187768	0.013043	0.0731347
LA0869	aldehydedehydrogenase	0.0558912	0.163499	0.336428	0.378512	0.171368	0.120294	-0.117695	0.120352	0.106249	0.306846	0.0174171	0.261832	-0.14274	0.313826	0.0985055	0.554834	0.0484122	0.280956	-0.0676387	-0.125651	0.0923402	0.157044
LA0872	microbialcollagenaseprecursor	0.0619024	0.0593553	0.340075	0.22033	-0.0356239	-0.119024	0.114035	0.164786	-0.259423	-0.182786	-0.0703893	-0.244685	-0.0962619	0.0524159	-0.0703893	-0.354759	0.0232698	0.187768	-0.0690147	-0.411426	-0.125651	0.0328061
LA0875	Hsa	0.0159576	-0.0203404	0.177882	-0.12658	0.011588	0.00723157	0.046921	-0.199255	-0.333424	-0.0785637	0.0484122	-0.153607	-0.206643	-0.128156	-0.0214797	-0.152003	0.110916	-0.07552	-0.166073	-0.327687	0.00144342	-0.0588937
LA0877	hypothetical protein	0.186065	0.164786	0.192645	-0.114035	0.0785637	0.136062	0.148801	-0.152003	-0.260628	-0.013043	0.118727	0.115033	0.222633	0.0129262	0.140826	-0.195946	0.101598	-0.125006	-0.0867838	-0.0071955	0.0454314	-0.16004
LA0878	DshAprotein	-0.0172093	-0.0144996	0.251539	0.194087	0.0603973	0.163268	0.131313	0.0579701	-0.280956	0.194087	0.234465	0.0342157	-0.215368	0.0328061	-0.0243197	-0.0816138	0.0634092	0.240009	-0.189034	-0.371838	-0.189034	0.325386
LA0879	EC2.7.-.-:Transferases-TransferringPhosphorus-ContainingGroups1.676.2;EC2.5.-.-:Transferases-TransferringAlkylorArylGroups,OtherthanMethylGroups1.368.5;EC3.4.-.-:Hydrolases-Actingonpeptidebonds(Peptidases)1.058.6;Outermembrane1.058.6;Transmembrane1.058.6	0.0232698	0.121679	0.314733	0.222805	0.128156	0.212568	0.117161	0.0468403	0.0816138	0.23634	0.117161	0.215368	0.239566	0.134878	0.161653	0.158337	0.0454314	0.0922074	-0.151859	-0.205393	-0.107018	0.0607392
LA0882	hypotheticalproteinLIC12754	0.261881	-0.152003	0.131313	0.0799754	0.169745	0.104697	-0.0524159	-0.12658	-0.0717627	-0.137648	0.0923402	0.0440443	0.0484122	-0.0499049	0.22095	-0.07552	0.132894	-0.205896	0.142417	-0.246104	0.22095	0.0114956
LA0883	hypotheticalproteinLIC12753	0.155213	-0.325539	0.125006	0.0328061	-0.109695	-0.454176	-0.420078	-0.314733	-0.365133	-0.212568	0.320126	0.204141	0.0291463	0	0.224317	0.258217	0.027675	-0.362158	0.07552	-0.261832	0.1976	0.0440443
LA0884	NADHdehydrogenaseINsubunit	0	0.260628	0.171368	0.505891	0.291592	0.145605	-0.125651	0.164786	0.222633	0.323082	0.117161	0.678973	0.046921	0.589763	0.258425	0.752749	-0.0593553	0.0854247	-0.0579701	-0.209141	-0.0648829	0.259423
LA0885	NADHdehydrogenaseIMsubunit	-0.273814	-0.101598	-0.0976108	0.0565835	0.318326	-0.0717627	-0.408168	-0.0694519	0.0694519	0.264236	-0.192825	0.206643	-0.222805	0.243669	-0.0881416	0.248535	-0.221568	-0.129734	-0.340277	-0.530071	-0.0690147	0.155749
LA0886	NADHdehydrogenaseILsubunit	-0.132248	-0.199255	0.114035	0.366252	0.380822	-0.0565835	-0.108357	0.356144	-0.0717627	-0.134477	-0.0285692	0.379621	-0.121679	0.498761	0.0320936	0.426533	-0.015783	0.0356239	-0.125651	-0.266637	-0.0496308	-0.0101344
LA0887	NADHdehydrogenaseIKsubunit	-0.117695	-0.109359	-0.191563	-0.114035	0.343732	-0.217851	-0.302173	0.0881416	-0.137504	0.123004	-0.128293	0.0989585	-0.126973	0.46048	0.106249	-0.0634092	-0.173767	-0.498179	-0.112367	-0.457332	-0.109695	0.168642
LA0888	NADHdehydrogenaseIJsubunit	-0.0143553	-0.00578235	0.0394883	0.250962	0.289827	0.0877334	-0.0551957	0.299831	0.0877334	0.215368	0.131313	0.144046	0.195946	0.436162	0.181149	0.133564	0.12658	-0.00144342	0.07552	-0.263034	0.120294	0.145351
LA0889	COG1005:NADH:ubiquinoneoxidoreductasesubunit1(chainH)	-0.117695	0.0894982	-0.446786	-0.229382	0.251539	-0.0143553	-0.166073	0.23634	0.07552	0.365133	-0.505891	-0.236164	-0.0285692	0.731183	-0.500802	-0.0923402	-0.14274	0.00863031	-0.438293	-0.566572	0.0846703	0.204141
LA0890	NADHdehydrogenaseIFsubunit	-0.22033	0.190299	-0.146655	0.0482362	0.137648	0.0409718	-0.319618	0.157044	0.0513992	0.141433	-0.219091	0.421156	-0.0758749	0.839153	-0.155749	0.474047	-0.257011	0.15056	-0.199123	-0.125651	-0.00144197	0.0229004
LA0891	NADHdehydrogenaseIEsubunit	-0.0328061	-0.367732	-0.559737	-0.634867	0.452057	0.0232698	-0.396159	0.202888	-0.136191	0.105678	-0.511974	-0.365871	-0.111031	0.504875	0.314733	0.306846	-0.041243	-0.187707	0.0262051	-0.180148	-0.31034	-0.72738
LA0892	COG0649:NADH:ubiquinoneoxidoreductase49kDsubunit7	-0.192825	-0.436354	-0.69332	-0.405451	0.500218	-0.191563	-0.725959	-0.215915	-0.415759	-0.0831412	-0.486457	-0.134477	-0.445727	0.345964	-0.194087	0.0143553	-0.389567	-0.309359	0.0320936	-0.404903	-0.379621	-0.395929
LA0893	NADHdehydrogenaseIsubunitC	-0.0676387	-0.0424568	-0.935837	-1.06794	0.461959	-0.0593553	-0.454176	-0.508403	-0.379621	-0.413115	-0.618239	-0.883635	-0.606916	0.0299829	-0.41792	-1.11092	-0.425459	-1.00868	-0.157044	-0.288063	-0.199123	-0.682696
LA0894	COG0377:NADH:ubiquinoneoxidoreductase20kDsubunitandrelatedFe-Soxidoreductases	-0.0717627	0.189034	-0.552869	-0.190997	0.452057	-0.104337	-0.56267	0.0100637	-0.00288251	0.167358	-0.391768	0.215368	-0.6107	0.447844	0.0499049	0.211635	-0.443607	-0.590745	0.0740006	-0.372952	-0.27262	-0.231075
LA0895	NADHdehydrogenasesubunit3	-0.0186342	-0.514573	-1.3454	-1.80088	0.311148	0.086201	-1.12763	-1.37707	-0.197865	0.0989585	-0.967906	-1.41889	-1.34085	-1.61706	-0.529071	-0.913216	-1.19849	-1.56918	-0.85599	-1.24184	-1.09761	-1.5649
LA0898	Transmembrane1.265.4;mRNA-bindingProteins1.058.6	0.204233	0.163499	0.187707	-0.0365259	-0.133564	0.0203404	0.316528	-0.125006	0.239566	0.222805	0.128156	0.0482362	0.125006	0.0551957	0.207561	-0.340075	0.137648	-0.109359	-0.0143553	0.281036	0.129734	-0.0831412
LA0899	MaoCfamilyprotein	0.207561	-0.586406	-0.0071955	0.337996	0.37146	0.0101344	-0.0071955	0.323082	0.14401	0.31034	0.104697	0.463622	-0.222805	0.282143	0.249822	0.584	0.0619024	0.22033	-0.0071955	-0.199123	0.0892673	0.296311
LA0900	Bacterialregulatoryprotein,MarRWingedhelixDNA-binding	0.239566	-0.018878	0.0923402	0.0745054	0.295128	-0.0854247	-0.219091	0.0285692	-0.128293	-0.0101344	0.0573917	0.158337	-0.119024	0.155749	0.606035	0.320773	0.21424	0.221568	0.210897	-0.233888	0.152003	-0.0320936
LA0903	N-6Adenine-specificDNAmethylaseN6adenine-specificDNAmethyltransferase,N12class	0.184425	0.0328061	-0.243669	-0.00578235	0.207561	-0.192825	-0.230203	0.107018	-0.371838	-0.0985055	0.0247367	0.27023	-0.0690147	0.334568	0.293359	0.21661	-0.0813396	0.233888	0.0679388	-0.355016	-0.111031	0.0813396
LA0905	NovelGene	0.332789	0.0976108	-0.78157	-1.12658	-1.637	-1.61965	-1.3846	-1.66658	-1.28036	-1.93236	-1.52306	-2.68038	-1.19849	-2.35845	-1.08134	-2.6529	-0.963474	-2.20423	-0.0565835	0.0709665	-1.30918	-2.48197
LA0908	NovelGene	0.248108	-0.0619024	0.155213	-0.093879	0.0439433	0.104697	0.263612	0.0635029	-0.211635	-0.0439433	0.506353	-0.859876	0.164884	-0.62371	0.444184	-0.691989	0.0923402	-0.0454314	0.195946	0.0664274	0.0558912	0.117695
LA0909	Methylglyoxalsynthase	0.260152	0.0496308	0.00144342	-0.0144996	-0.100305	0.136062	0.0724828	-0.263612	0.0365259	0.206643	0.281036	-0.323733	0.277534	-0.459973	0.340075	-0.312939	-0.0922074	-0.477944	-0.0071955	0.246395	0.263612	-0.018878
LA0911	hypothetical protein	0.169745	0.0786098	-0.327687	-0.588574	-0.00144197	0.0969617	0.174621	-0.320126	-0.0468403	-0.00578235	0.199255	-1.15521	-0.00144197	-1.04097	0.0740006	-0.913216	-0.0565835	-0.403542	-0.0440443	0.107803	-0.0717627	0.0840643
LA0912	hypotheticalproteinLIC12731	0.239566	0.0538064	-0.00432161	-0.187707	-0.0717627	-0.0621217	0.0203404	-0.26708	-0.0813396	0.0703893	0.200913	-0.448115	0.118727	-0.347399	0.352916	-0.26708	-0.10165	-0.2567	0.07552	0.295128	0.161653	-0.0634092
LA0913	NHLrepeatTPR-likeSolublequinoproteinglucosedehydrogenase	0.114035	0.134878	-0.115033	0.0398403	0.0335695	-0.0200577	0.00723157	-0.0409718	-0.0745054	0.230203	0.209228	-0.2567	0.232769	-0.251539	0.270556	-0.320126	-0.248535	-0.00144342	0.0101344	0.136062	0.101598	0.133564
LA0914	EC2.1.-.-:Transferases-TransferringOne-CarbonGroups1.058.6	0.401635	-0.0291463	-0.297485	-0.717857	-0.00288251	0.0454314	0.239566	-0.362158	-0.518031	-0.0619024	0.382702	-1.02327	-0.0496308	-0.634867	0.291592	-0.756331	-0.10165	-0.0484122	0.0409718	-0.00144197	-0.159629	-0.26708
LA0915	acetoin-histonedeacetylasefamily	0.204233	-0.00288828	-0.205393	-0.318326	0.00433459	0.07552	-0.00863031	-0.334607	-0.407081	0.0758749	0.12658	-0.529073	0.268817	-0.446148	0.215915	-0.606035	-0.0813396	-0.100051	0.147202	0.166503	0.0380063	-0.0159576
LA0916	NovelGene	0.0558912	0.0299829	-0.215368	-0.32916	0.0320936	-0.0114956	0.0558912	-0.325539	-0.0384362	0.0356239	0.0365259	-0.192645	0.349235	-0.272297	0.194295	-0.434403	-0.0922074	-0.109359	-0.00575927	0.0908029	0.018878	0.0482362
LA0918	Enoyl-CoAhydratase/isomerase	0.0619024	0.0100637	0.0320936	-0.129734	0.184425	0.0603973	0.100051	-0.251539	0.234465	-0.0954196	0.0846703	-0.123434	0.254978	-0.117161	0.345564	-0.312939	-0.00288251	-0.100051	0.125006	0.16004	0.12658	0.125651
LA0919	DNA-bindingProteins1.162.2	-0.0703893	0.00432161	-0.00144197	-0.0588937	0.013043	-0.0257376	0.0365259	-0.155213	0.174621	-0.128156	0.0335695	-0.153607	0.432455	-0.0101344	0.270556	-0.293359	-0.107018	0.0468403	0.195946	0.187707	0.123434	0.171207
LA0920	Transmembrane2.185.4;EC3.6.-.-:Hydrolases-ActingonAcidAnhydrides1.162.2;[1.C.]Channels/Pores-Pore-formingtoxins(proteinsandpeptides)1.058.6	0.110916	0.187768	-0.0962619	-0.166503	0.0892673	0.00723157	0.114035	-0.28279	0.0350469	0.041243	0.0846703	-0.305788	0.166503	-0.0846703	0.200913	-0.234465	-0.00575927	-0.0634092	0.136062	0.158429	0.166503	0.157044
LA0927	hypotheticalproteinLIC12719	0.07552	0.217851	-0.00432161	-0.12658	0.0831412	-0.0426443	0.0144996	-0.277534	0.298673	0.24123	0.07552	-0.128156	0.186065	0.202888	0.249822	0.0676387	-0.0426443	-0.293359	0.0634092	0.131313	0.100051	0.129613
LA0929	Haloaciddehalogenase-likehydrolase2,3-diketo-5-methylthio-1-phosphopentanephosphatase	0.0619024	0.175045	-0.128293	0.051024	-0.0143553	-0.0071955	0.192645	-0.0499049	0.232769	-0.0262051	0.109359	0.119024	0.246395	0.132248	0.24127	0.00863031	-0.291604	-0.104697	-0.015783	0.251539	-0.00144197	0.140124
LA0930	putative4-hydroxybenzoatetransportertransmembraneprotein	0.0892673	0.182692	0.00144342	0.0100637	0.093879	0.0439433	0.139236	-0.0424568	0.325539	0.16221	0.16004	0.171207	0.254978	-0.0785637	0.347399	-0.0247367	-0.0524159	-0.077041	0.0232698	0.190997	0.232769	0.100305
LA0932	hypotheticalproteinLIC12716	0.207561	0.0551957	-0.0313952	-0.190997	-0.0676387	-0.015783	0.205896	-0.107803	0.155213	0.191563	0.155213	-0.176251	0.0513992	-0.251539	0.260152	-0.347399	-0.0356239	-0.166503	-0.0114956	0.0649175	0.0380063	0.00144197
LA0935	hypotheticalproteinLIC12714	-0.510962	-0.671164	-0.74932	-0.905088	-0.679874	-0.611645	-0.191563	-0.756331	-0.441483	-0.808437	-0.454176	-1.12343	-0.726831	-0.83908	-0.575312	-1.15843	-0.647084	-1.26534	-0.593593	-0.642471	-0.470927	-0.573467
LA0936	hypotheticalproteinLIC12713	-0.015783	-0.444184	-0.172488	-0.450084	-0.0565835	0.166503	0.309359	-0.189351	0.140826	-0.120294	0.217591	-0.362158	0.0484122	-0.312939	0.018878	-0.182786	0.0101344	-0.477944	-0.0690147	-0.0717627	-0.16092	-0.32916
LA0938	hypotheticalproteinLIC12710	0.00868224	-0.0513992	-0.0257376	-0.205896	-0.10165	0.0232698	0.169745	-0.272297	0.150401	-0.253257	0.0619024	-0.161653	0.168123	-0.186065	0.0831412	-0.286304	-0.0285692	-0.512514	-0.0342157	0.199255	0.21424	-0.199255
LA0939	hypotheticalproteinLIC12709	-0.157044	-0.0203404	-0.0243197	-0.229382	-0.0229004	0.0634092	0.100051	-0.209228	0.184425	0.0071955	-0.0648829	-0.00578235	-0.159629	-0.0101344	0.207561	0.00863031	-0.197865	-0.378944	-0.0271541	0.110916	-0.0690147	-0.155213
LA0940	NovelGene	-0.0426443	0.259423	-0.0621217	-0.215915	0.132894	0.139236	0.131313	-0.189351	0.0846703	0.0621217	-0.0935602	-0.0724828	0.0174171	0.173767	0.104697	-0.0247367	-0.191563	-0.236164	-0.015783	0.15682	-0.0299829	-0.186065
LA0941	NovelGene	-0.126973	0.0328061	0.0439433	-0.15682	0.131313	0.186065	0.281036	0.108357	0.424688	0.339137	0.00433459	0.0894982	0.22095	0.243669	0.258425	0.00863031	-0.0172093	-0.132894	0.0877334	0.312939	0.281036	0.0635029
LA0942	KH,type2KHNucleicacid-bindingOB-foldKH,prokaryotictypeTranscriptionterminationfactorNusARad51,N-terminal	-0.14274	0.233888	-0.0551957	0.0243197	0.117161	0.148801	0.137648	-0.00144342	0.473931	0.408168	-0.132248	0.436162	0.261881	0.536053	0.21424	0.56267	-0.155749	-0.190997	0.0634092	0.436354	0.168123	0.0635029
LA0943	translationinitiationfactor2IF-2	-0.187768	-0.07552	-0.0313952	0.133564	0.0603973	0.0740006	0.0174171	0.0922074	0.456009	0.546956	-0.180148	0.344828	0.190997	0.368489	0.147202	0.489543	-0.128293	-0.145605	0.0262051	0.349235	0.16004	0.133564
LA0944	ribosomal-bindingfactorA	-0.144046	0.126973	0.0247367	-0.106249	-0.00144197	0.232769	0.320126	-0.0985055	0.323733	0.351628	-0.154454	0.167358	0.207561	0.117695	0.21424	0.045443	-0.149259	-0.384584	-0.0703893	0.456009	0.120294	0.0426443
LA0945	tRNApseudouridinesynthaseB	-0.100305	0.0398403	0.0484122	-0.093879	0.253257	0.200913	0.236164	-0.00723157	0.403542	0.399445	-0.168642	0.124328	0.0634092	0.205393	-0.00432161	0.153157	-0.167358	-0.341903	-0.0229004	0.137648	0.110916	0.0356239
LA0947	polyribonucleotidenucleotidyltransferase	0.121863	0.137504	0.195946	0.0426443	0.107803	0.046921	0.137648	0.0621217	0.239566	0.321928	-0.0565835	0.436162	0.00578235	0.46048	0.07552	0.493647	-0.0482362	-0.286304	-0.0328061	0.309359	0.298673	-0.110916
LA0948	Insulinase-likePeptidaseM16,C-terminal	0.176251	0.00575927	0.0101344	-0.248108	0.131313	0.179515	0.251539	0.0071955	0.189351	0.0854247	0.0619024	-0.0694519	-0.0468403	0.136191	0.0619024	-0.152003	-0.0143553	-0.300448	-0.125651	-0.0229004	0.011588	-0.169745
LA0951	hypotheticalproteinLIC12698	0.181149	-0.610433	-0.141433	-0.345564	-0.123004	0.0709665	0.011588	-0.365871	-0.250962	0.0071955	-0.0745054	-0.112475	-0.190299	-0.288065	-0.00144197	-0.195946	-0.0976108	-0.295128	-0.144046	-0.177599	-0.27858	-0.422752
LA0952	hypotheticalproteinLIC12696	0.227692	0.115033	0.103147	0.0565835	-0.109695	-0.0426443	-0.0398403	-0.190997	-0.0867838	0.252173	-0.0551957	0.387363	0.237864	0.0524159	0.291592	0.505891	-0.0200577	-0.120294	-0.0285692	0.176251	0.086201	-0.0543923
LA0954	hypotheticalproteinLIC12695	0.00433459	0.168642	0.155213	-0.0365259	0.207561	0.168123	0.121863	-0.0335695	0.107803	-0.110916	-0.0328061	0.121679	-0.0962619	0.157044	0.112475	0.133564	-0.217851	-0.298673	-0.141433	-0.00575927	-0.0200577	-0.114035
LA0956	glutamatesynthase(NADPH)alphachainprecursor	0.00433459	0.199123	0.212568	0.0635029	0.136062	0.0144996	0.184425	0.153157	0.401635	0.172488	-0.0200577	0.342555	0.0724828	0.43082	0.0634092	0.512985	-0.0854247	-0.0923402	-0.109695	0.0320936	0.0573917	-0.0816138
LA0957	Outermembraneeffluxprotein	0.0144996	0.154454	0.234465	0.405992	0.187707	0.172994	0.22095	0.163499	0.200913	0.284514	0.0831412	0.515006	0.0619024	0.451013	-0.0229004	0.413594	-0.185232	0.0854247	-0.109695	0.00868224	0.0335695	0.182692
LA0958	hypotheticalproteinLIC12692	0.00723157	0.0229004	0.302226	0.318461	0.148801	0.14401	0.163268	0.136191	0.340075	0.445727	0.027675	0.470927	-0.00432161	0.324235	0.115597	0.489543	-0.0676387	-0.0603973	-0.252173	0.0573917	0.100051	0.00144197
LA0960	hypotheticalproteinLIC12691	-0.0299829	-0.107803	0.277534	0.201634	0.0365259	0.0218044	0.224317	-0.327348	-0.157044	0.0271541	-0.0867838	-0.0877334	0.0454314	0.0398403	-0.168642	-0.246395	-0.124328	-0.0262051	-0.121679	-0.0143553	-0.0648829	0.0100637
LA0962	putativelipoprotein	0.018878	0.386259	0.199255	0.462576	0.244685	0.0816138	-0.0328061	0.267835	0.163268	0.423309	-5.24009	-8.96578	-0.0214797	0.573375	-4.99689	-9.96578	-0.0538064	0.0426443	-0.24245	-0.14274	0.0846703	0.182692
LA0964	DNA-dependentATPaseDNAhelicase(RecQ)	-0.112367	0.0949116	0.200913	0.387363	0.217591	0.0908029	-0.153157	0.0468403	0.0634092	0.279768	-0.0313952	0.425459	-0.104337	0.364012	-0.077243	0.438293	-0.200379	0.116365	-0.387363	-0.413594	-0.0745054	0.204141
LA0965	exodeoxyribonucleasevgammachain	0.077041	0.0786098	0.194295	0.309176	0.281036	0.0203404	0.0724828	0.147958	-0.109695	0.295135	0.140826	0.22404	0.0969617	0.295135	0.0558912	0.153157	-0.0426443	-0.0335695	-0.226509	-0.225275	-0.0935602	0.0799754
LA0966	exodeoxyribonucleaseVbetachain	0.0350469	0.285698	0.215915	0.255803	0.1976	-0.0468403	0.0232698	-0.0335695	-0.289244	-0.0365259	0.200913	0.158337	-0.219091	-0.0923402	-0.0356239	0.253384	-0.112367	-0.1976	-0.134878	-0.253384	-0.257011	0.0440443
LA0967	exodeoxyribonucleasevalphachain	0.0528949	0.159629	0.237864	0.27858	0.300448	0.0954196	0.137648	0.0551957	-0.149259	0.147958	0.21424	0.290424	-0.0551957	0.226509	0.120294	0.337996	-0.0496308	-0.0320936	-0.207893	-0.124328	-0.077243	0.104337
LA0969	COG1131:ABC-typemultidrugtransportsystem,ATPasecomponent	0.027675	0.209141	0.323733	0.361768	0.413115	0.15682	0.0573917	0.0229004	0.137648	0.378512	0.186065	0.397255	0.286304	0.371838	0.148801	0.546956	-0.0840643	0.0313952	-0.240009	-0.104337	-0.0799754	0.197865
LA0970	COG0842:ABC-typemultidrugtransportsystem,permeasecomponent	0.0709665	-0.115597	0.217591	0.27858	0.179515	-0.0551957	0.142417	0.0745054	0.027675	0.175045	0.212568	0.331132	-0.0745054	0.051024	0.139236	0.320773	0.0101344	0.0243197	-0.0551957	-0.129613	-0.0200577	0.153157
LA0971	3-oxoacyl-(acylcarrierprotein)	0.137648	-0.164884	0.411195	0.378512	0.432455	0.251539	0.100051	0.0745054	0.0816138	0.232661	0.204233	0.458382	0.0232698	0.215368	0.320126	0.389567	0.161653	0.111031	-0.00863031	0.018878	0.0954196	0.0676387
LA0975	FimH-likeprotein	-0.258217	0.138814	-0.0426443	0.486457	0.274041	-0.115033	-0.243669	0.0426443	0.0679388	0.442545	-0.041243	0.763836	-0.183963	0.551885	0.0603973	0.826193	-0.182692	0.015783	-0.190299	-0.339137	-0.0703893	0.27858
LA0980	thiaminebiosynthesisprotein	-0.276199	0.195348	0.0634092	0.57918	0.375197	-0.173767	-0.0976108	0.302173	0.00723157	0.298658	0.104697	0.714575	0.00144342	0.664483	0.239566	0.739848	-0.0299829	0.0962619	-0.0482362	-0.358396	0.00144342	0.301002
LA0983	hypotheticalproteinLIC12678	-0.145351	0.0786098	0.0923402	0.37629	0.362158	-0.0935602	-0.0908534	0.172488	-0.0607392	0.0908534	-0.248535	-0.0335695	-0.0398403	0.313826	0.176251	0.359521	0.0159576	0.134878	-0.404903	-0.641546	-0.111031	0.27858
LA0984	ATP-dependentDNAligase	-0.147958	0.23634	0.086201	0.495695	0.343732	-0.105678	-0.129613	0.211635	-0.140124	0.120352	-0.0745054	0.171207	-0.0840643	0.464668	0.147202	0.532068	-0.147958	0.0962619	-0.252173	-0.634129	-0.24123	0.163499
LA0985	hypotheticalproteinLIC12676	0.011588	0.271426	-3.9792	-6.50635	0.483985	-0.0071955	0.0174171	0.0538064	0.0424568	0.329985	0.295128	0.640621	1.04692	1.43136	0.360305	0.536053	-0.0398403	0.00144197	-0.230203	-0.304511	0.207561	0.301002
LA0986	hypotheticalproteinLIC12675	-0.119024	0.0071955	-0.266637	-0.0394883	0.155213	-0.246104	-0.214125	-0.0558912	-0.589763	-0.424688	-0.041243	-0.268817	-0.402722	-0.37707	-0.189034	-0.293359	-0.259423	-0.192645	-0.151859	-0.504875	-0.649845	-0.373327
LA0988	EC2.7.-.-:Transferases-TransferringPhosphorus-ContainingGroups1.368.5;Outermembrane1.058.6	-0.0496308	-0.768568	0.14401	-0.0877334	-2.27322	-1.51147	0.300448	0.0786098	-2.55998	-7.96578	-2.14405	-6.15843	0.00144342	-0.202572	-1.64985	-6.05889	-2.93206	-5.96578	0.307573	-0.374066	-0.425459	0.22404
LA0989	hypotheticalproteinCV3473	-0.134878	0.185232	-0.151859	0.077243	-2.82904	-3.54992	0.0394883	0.136191	-3.26394	-6.79586	-0.0214797	0.244887	-0.0257376	0.529071	0.027675	0.0299829	-3.10115	-4.26534	-0.291604	-0.546956	-0.202888	0.124328
LA0990	NovelGene	0.22095	0.249749	0.00433459	0.14274	0.0816138	0.0499049	-0.0976108	-0.253257	-0.171207	0.166073	0.204233	-0.486004	0.302226	-0.251539	0.118727	-0.347399	-0.0703893	-0.0846703	-0.175045	0.027675	0.16004	0.136191
LA0991	hypotheticalproteinLIC12672	0.298673	0.0703893	0.0543923	-0.120294	-0.0482362	-0.16221	0.0969617	-0.309359	-0.445727	-0.171368	0.356606	-1.00289	0.0320936	-0.785875	0.0846703	-0.841663	-0.0840643	-0.0831412	-0.0690147	-0.117695	-0.121679	-0.0159576
LA0992	Glycosidehydrolase,family5MscSMechanosensitiveionchannelSmallnuclear-likeribonucleoproteinMechanosensitivechannelMscS,transmembraneMscSmechanosensitiveionchannel,C-terminal	0.236164	0.125651	0.0954196	-0.0649175	0.169745	0.121863	0.169745	-0.0846703	-0.111031	0.253384	0.53952	-0.724993	0.286304	-0.428566	0.356606	-0.564905	-0.0648829	-0.177882	-0.0172093	-0.051024	0.0320936	0.196607
LA0993	adenylate/guanylatecyclase	0.210897	0.312665	0.139236	0.105678	-0.0384362	-0.125651	-0.0786098	-0.164884	-0.125651	0.102994	0.224317	-0.305788	0.0365259	-0.131313	0.182786	-0.246395	-0.255803	-0.390245	-0.171207	0.0724828	0.155213	0.0285692
LA0994	Fibronectin,typeIII-likefold	0.312939	0.232661	0.2567	0.155749	-0.0342157	-0.0468403	0.166503	-0.200913	-0.145351	0.196607	0.475936	-0.184425	0.21424	-0.275786	0.405451	-0.209228	-0.14274	-0.354759	0.0439433	0.217591	0.222633	-0.117161
LA0995	hypotheticalproteinLIC12669	0.24127	0.0881416	-0.0285692	0.301002	-0.0299829	-0.0949116	-0.00144197	-0.093879	-0.00863031	0.352759	0.281036	-0.232769	0.349235	-0.171368	0.295128	-0.227692	-0.178874	-0.177882	-0.0243197	0.215915	0.163268	0.129613
LA0996	hypotheticalproteinLIC12668	0.226004	0.0524159	0.205896	0.253384	-0.0200577	0.00144342	0.0439433	-0.248108	0.0365259	0.265437	0.295128	-0.0800879	0.174621	-0.172994	0.293359	-0.128156	-0.0496308	-0.222633	0.140826	0.305788	0.364013	-0.011588
LA0997	putativelipoprotein	0.186065	0.0384362	0.181149	0.273814	-0.112367	-0.116365	0.00144342	-0.305788	-0.041243	0.136191	0.24127	-0.356606	-0.0257376	-0.186065	0.112475	-0.305788	-0.263034	-0.37146	0.131313	0.305788	0.263612	-0.104697
LA0999	hypotheticalproteinLIC12665	0.0232698	0.173767	-0.0285692	-0.110916	0.0846703	0.0785637	0.16004	-0.279284	-0.129613	0.153157	0.302226	-0.0649175	-0.0538064	-0.0439433	-0.0440443	-0.234465	-0.164786	-0.0892673	-0.109695	-0.0690147	0.0454314	0.24245
LA1000	hypotheticalproteinLIC12661	-0.145351	-0.469929	-2.15121	-6.96578	0.0785637	0.260152	0.251539	-0.496142	0.244685	0.206643	-4.20797	-8.96578	0.239566	-0.446148	-3.42143	-7.96578	-0.136191	-0.452057	-0.0867838	0.00144342	0.0709665	-0.132894
LA1003	EC2.7.-.-:Transferases-TransferringPhosphorus-ContainingGroups1.368.5;Outermembrane1.058.6	-2.03738	-3.77596	-2.91207	-5.57347	0.153607	0.229382	-2.78848	-5.01159	-2.49902	-7.96578	-4.44758	-5.87832	0.386468	-0.046921	-4.67373	-7.96578	-2.63366	-7.38082	-2.25217	-2.50792	-2.2558	-3.92139
LA1004	hypotheticalproteinLIC12656	0.12658	0.015783	-3.58159	-5.87832	0.120294	0.0513992	-3.63888	-5.79586	-3.06402	-7.96578	-4.45134	-7.15843	0.100051	-0.117161	-4.20351	-6.96578	-2.39342	-5.44222	-2.66607	-2.62504	0.274041	0.0854247
LA1005	hypotheticalproteinLIC12655	0.212568	0.339137	-2.19409	-5.57347	0.242977	0.186065	-2.76469	-4.03505	-2.56682	-7.15843	-3.76065	-5.26534	0.258425	-0.341903	-3.64397	-6.96578	0.106249	-0.209228	-2.52482	-2.15381	-1.97636	-4.2109
LA1007	glutathioneperoxidase	0.186065	0.137504	-0.14274	-0.0785637	-2.66653	-1.98805	0.046921	-0.504305	0.0724828	-0.0262051	0.0619024	0.109695	0.0335695	-0.153607	0.0603973	0.0299829	-0.0908534	-0.195946	0.0203404	0.242977	0.0144996	-0.176251
LA1008	hypotheticalproteinLIC12647	0.210897	0.222805	-0.0690147	0.0426443	-0.391768	-0.325386	0.0892673	-0.174621	0.244685	-0.0454314	0.145605	0.23634	0.181149	-0.114035	0.249822	-0.0816138	0.018878	-0.0649175	0.0247367	0.249822	0.117161	-0.0335695
LA1009	membranecarboxypeptidase;peptidoglycansynthetase	0.0954196	0.210389	0.131313	0.136191	-0.0313952	0.0203404	0.121863	-0.0499049	0.295128	0.100305	0.0439433	0.259423	0.100051	0.164786	0.21927	0.123004	-0.0758749	-0.212568	0.0144996	0.272297	0.248108	0.0690147
LA1010	hypotheticalproteinLIC12645	0.0454314	0.147958	0.148801	0.0854247	-0.0621217	0.0320936	0.139236	-0.0203404	0.236164	0.0579701	0.131313	-0.0694519	0.00288828	0.0229004	0.0365259	0.0299829	0.00288828	-0.24127	-0.0299829	0.110916	0.158429	0.0690147
LA1013	hypotheticalproteinLIC12644	-0.108357	0.14274	-0.546956	-0.531156	-0.317304	-0.22404	-0.105678	-0.529073	-0.205393	-0.554273	-0.361768	-0.630394	-0.40163	-0.516636	-0.557778	-0.773491	-0.428678	-0.951764	-0.283329	-0.282143	0.0969617	-0.184425
LA1014	bll7134	0.0499049	0.0827026	0.121863	-0.388355	-0.195348	0.013043	0.281036	-0.58208	0.0454314	0.00288251	0.0740006	-0.340075	-0.0813396	-0.619271	-0.00863031	-0.558517	-0.0621217	-0.504305	0.184425	0.0573917	-0.132248	-0.200913
LA1015	hypotheticalproteinLIC12642	-0.0593553	0.255803	-4.20758	-6.05889	-3.57301	-4.32193	-3.25595	-6.05889	-3.08882	-8.38082	-3.89375	-6.15843	-4.67265	-7.15843	-3.90891	-6.96578	-2.96625	-8.96578	-2.35868	-3.51967	0.115597	0.125651
LA1016	hypotheticalproteinLIC12641	-0.201634	0.388465	-6.1293	-7.38082	-4.89054	-5.87135	-5.75665	-9.96578	-4.29249	-8.38082	-5.96375	-8.96578	-6.76458	-8.96578	-5.25607	-9.96578	-3.75478	-8.96578	-3.17201	-5.18027	0.168123	0.0731347
LA1017	NovelGene	-0.0854247	0.181421	-4.40858	-5.87832	-3.62527	-4.38149	-3.43749	-5.79586	-3.16463	-8.96578	-4.71606	-6.38082	-4.82919	-6.50635	-3.71061	-7.96578	-3.30407	-6.05889	-2.72006	-3.48336	0.139236	-0.0634092
LA1019	hypotheticalproteinLIC12638	-0.324235	-0.520769	-0.149259	-0.0679388	-0.31034	-0.0731347	0.0573917	0.0143553	0.217591	-0.100051	-0.201634	-0.227692	-0.169925	-0.128156	-0.0786098	-0.21424	-0.22033	-0.341903	-0.181421	-0.0813396	0.0513992	-0.0232698
LA1020	ribosomalproteinL31	0.249822	0.313826	-0.172488	0.196607	0.0619024	0.217591	0.701342	-0.263612	0.112475	-0.158429	0.217591	0.180148	0.0484122	-0.0603973	0.142417	-0.463947	0.181149	-0.345564	0.145605	0.436354	0.168123	-0.469929
LA1021	Rho	-0.244887	0.157044	0.0262051	0.271426	-0.0799754	0.0499049	0.0203404	0.24123	0.232769	-0.0218044	-0.225275	0.233888	0.0499049	0.447844	0.153607	0.347099	-0.169925	-0.0320936	-0.121679	0.186065	0.0409718	-0.0144996
LA1022	Antigen1.471.3;Outermembrane1.058.6	-0.0922074	0.0551957	0.134477	0.0398403	0.077041	0.0484122	-0.0114956	-0.018878	0.302226	0.339137	0.0291463	0.173767	0.246395	0.222805	0.0877334	0.266637	-0.051024	-0.077041	-0.0313952	0.131313	-0.0881416	0.151859
LA1023	hypotheticalproteinLIC12634	0.166503	-0.0159576	0.192645	-0.114035	-0.0186342	0.112475	0.202572	-0.0892673	-2.20945	-0.97143	0.145605	-0.0619024	0.07552	-0.0306192	0.0484122	-0.0816138	-0.141433	-0.295128	0.0499049	0.027675	-0.149259	-0.147202
LA1024	hypotheticalproteinLIC12633	0.210897	-0.0649175	-0.0186342	-0.454032	-0.0114956	-0.0214797	0.137648	-0.190997	-3.80199	-9.96578	0.158429	-0.184425	-0.176323	-0.210897	0.0335695	-0.486004	-0.0894982	-0.362158	0.0649175	0.0262051	-0.400538	-0.32916
LA1027	hemolysin;sphingomyelinase	0.179515	-0.120294	0.217591	-0.0558912	0.07552	0.140826	0.22095	-0.209228	-3.69488	-7.15843	0.0439433	0.0676387	0.263612	-0.0619024	0.28279	0.0676387	0.15682	0.0676387	0.187707	0.171368	0.0664274	-0.0785637
LA1029	hemolysin;sphingomyelinase	0.0335695	-0.575615	0.362158	0.0398403	0.0649175	0.0573917	0.046921	-0.314733	-4.1066	-6.79586	0.027675	0.261832	-0.0426443	0.0607392	0.0709665	-0.00723157	0.0174171	-0.378944	0.0649175	0.0724828	0.0101344	-0.215915
LA1030	EC3.6.-.-:Hydrolases-ActingonAcidAnhydrides1.471.3;EC4.1.-.-:Lyases-Carbon-CarbonLyases1.265.4;Outermembrane1.058.6	0.0694519	0.159629	0.229382	0.259423	0.0954196	0.181149	0.174621	-0.00723157	-4.04841	-7.96578	0.027675	0.436162	0.286304	0.24245	0.22095	0.306846	0.0365259	-0.013043	0.118727	0.166503	0.120294	-0.0159576
LA1032	enoyl-CoAhydratase	0.0528949	0.201634	0.362158	0.115033	0.184425	0.129734	0.22095	-0.018878	-3.15737	-6.15843	0.0664274	0.397255	-0.0565835	0.391768	0.28279	0.333424	0.16004	-0.00578235	0.101598	0.340075	0.210897	-0.16004
LA1036	PASResponseregulatorreceiverATP-bindingregion,ATPase-likeBacterialsensorprotein,C-terminalHistidinekinase,dimerisation/phosphoacceptor	-0.0186342	0.231432	0.277534	0.217851	0.200913	0.145605	0.0908029	0.0426443	0.321928	0.226509	0.0619024	0.298658	-0.0129262	0.240009	0.163268	0.410341	0.155213	0.0854247	-0.0496308	0.0365259	0.046921	0.108357
LA1039	hypotheticalproteinLIC12625	-0.163499	-0.00578235	-4.56383	-6.96578	0.101598	0.086201	-4.83794	-3.8365	-3.55189	-8.38082	-3.30363	-6.79586	-4.72017	-7.96578	-3.37379	-7.96578	0.100051	0.171207	-0.177599	-0.159629	-2.85699	-4.60823
LA1040	hypotheticalproteinLIC12624	-0.0894982	-0.0785637	0.182786	0.232661	0.325539	0.237864	-0.00432161	0.121679	0.027675	0.321928	0.00433459	0.334568	-0.0799754	0.27262	0.15682	0.422233	0.166503	0.109695	-0.0186342	-0.196607	-0.112367	0.109695
LA1043	Peptidoglycan-bindingLysMPeptidaseM23B	-0.1137	0.0813396	0.177882	0.342555	0.189351	0.0679388	-0.0635029	0.0468403	0.125006	0.353888	0.0320936	0.480265	-0.00575927	0.464668	0.181149	0.532068	-0.0496308	-0.0831412	-0.167358	-0.0648829	-0.0593553	0.0426443
LA1044	ProteinofunknownfunctionDUF583	-0.126973	0.00432161	0.120294	0.385155	0.284546	0.153607	0.0499049	0.178874	0.320126	0.468844	-0.0648829	0.631337	0.093879	0.529071	0.12658	0.689746	0.0785637	0.041243	-0.133564	0	0.0365259	0.112367
LA1045	membranecarboxypeptidase	-0.00863031	0.141433	0.234465	0.37629	0.158429	0.018878	-0.00144197	0.266637	0.129734	0.45628	0.0291463	0.67084	-0.133564	0.626673	0.134477	0.713696	0.132894	-0.0320936	-0.0398403	-0.045443	-0.0071955	0.207893
LA1046	hypotheticalproteinLIC12619	0.0543923	0.221568	0.187707	0.368489	0.358454	0.142417	0.0664274	0.163499	0.161653	0.328836	0.0831412	0.595504	-0.0908534	0.479231	0.0528949	0.609755	-0.0690147	-0.0174171	-0.121679	-0.0840643	0.0350469	0.192825
LA1047	diaminopimelasedecarboxylase	-0.0799754	0.195348	0.279284	0.538041	0.155213	0.0588937	-0.0908534	0.207893	0.343732	0.498761	-0.0524159	0.681674	0.0664274	0.57628	0.0174171	0.88049	-0.214125	0.0703893	-0.221568	-0.0717627	0.0499049	0.24123
LA1048	4-diphosphocytidyl-2C-methyl-D-erythritolsynthase	-0.104337	0.0799754	0.0923402	0.261832	0.0603973	-0.0496308	-0.146655	0.0071955	0.147202	0.351628	-0.0313952	0.379621	0.0831412	0.253384	-0.0524159	0.422233	-0.0398403	0.0949116	-0.14274	-0.206643	-0.132248	0.248535
LA1051	Transmembrane1.880.4;Structuralprotein(Matrixprotein,Coreprotein,Viralocclusionbody,Keratin)1.368.5	-0.0114956	0.257011	0.150401	0.177599	0.395929	0.0664274	-0.194087	-0.0101344	0.12658	0.0703893	0.0694519	0.130931	0.120294	0.297485	0.277534	-0.0247367	0.00723157	-0.0558912	-0.0172093	-0.348232	0.0664274	-0.0558912
LA1052	phage-relatedprotein	-0.151859	0.279768	0.0394883	0.385155	0.253257	-0.100305	-0.298658	0.187768	0.0877334	0.123004	-0.0635029	0.492622	-0.27739	0.54498	0.125006	0.620117	-0.16092	-0.0101344	-0.0356239	-0.269033	0.0800879	0.137504
LA1053	NovelGene	0.077041	0.163499	0.444184	0.638769	0.307573	-0.157044	-0.0200577	0.164786	0.0649175	0.309176	0.312939	0.694212	0.093879	0.580145	0.289827	0.521051	-0.00432161	-0.275786	0.186065	0.0159576	0.086201	0.189034
LA1055	EC2.7.-.-:Transferases-TransferringPhosphorus-ContainingGroups1.162.2	0.217591	0.0867838	0.516636	0.180148	0.229382	0.304006	0.137648	0.0342157	0.200913	0.189034	0.2567	0.182692	0.0262051	0.0426443	0.254978	-0.0247367	0.189351	-0.316528	0.0969617	0.239566	0.164884	-0.176251
LA1056	phage-relatedprotein	-0.0703893	0.244887	0.182786	0.671746	0.107803	-0.230203	-0.371838	-0.0499049	-0.105678	0.253384	0.0634092	0.827006	-0.100305	0.668119	-0.0538064	0.635058	-0.181421	0.0607392	-0.0949116	-0.166073	-0.140124	0.0731347
LA1057	EC3.7.-.-:Hydrolases-ActingonCarbon-CarbonBonds1.058.6;[1.C.]Channels/Pores-Pore-formingtoxins(proteinsandpeptides)1.058.6	-0.0758749	-0.121863	0.114035	0.378512	0.316528	-0.0894982	-0.102994	0.121679	0.242977	0.533065	-0.0071955	0.476122	-0.0285692	0.368489	0.174621	0.505891	-0.0648829	-0.0954196	0.0619024	-0.250962	-0.117695	0.235114
LA1058	EC4.2.-.-:Lyases-Carbon-OxygenLyases1.058.6	0.145605	0.327687	0.086201	-0.0740006	-0.0129262	0.0365259	-0.0662614	-0.174621	0.0101344	0.386259	0.110916	-0.595097	-0.123004	-0.187707	-0.00863031	-0.227692	-0.126973	0.0813396	-0.171207	0.0528949	0.195946	0.0962619
LA1059	phage-relatedprotein	-0.109695	0.253384	-0.0328061	0.399445	0.174621	-0.140124	-0.283329	0.0908534	-0.10165	0.0908534	-0.0482362	0.529071	-0.222805	0.566572	0.0394883	0.569491	-0.27262	0.151859	-0.238787	-0.269033	-0.0482362	-0.0634092
LA1060	hypotheticalproteinLIC12607	-0.254594	0.045443	0.12658	0.675364	0.26708	-0.176323	-0.163499	0.27023	0.0816138	0.163499	0.0499049	0.745883	0.0969617	0.691534	0.086201	0.652601	-0.153157	0.0593553	-0.102994	-0.169925	0.0218044	0.271426
LA1061	EC2.7.-.-:Transferases-TransferringPhosphorus-ContainingGroups2.388.1;DNA-bindingProteins2.388.1	0.0649175	0.0271541	0.336428	0.488515	0.248108	0.00433459	-0.0172093	0.219091	0.106249	0.282143	0.286304	0.570463	-0.0731347	0.50284	0.392137	0.434028	-0.16092	-0.190997	0.0877334	-0.0717627	0.0174171	0.1137
LA1062	NovelGene	0.15682	0.238787	0.309359	0.470927	0.0159576	-0.0370307	0.0144996	-0.120294	0.446148	0.56267	0.362158	0.261832	0.392137	0.233888	0.270556	0.153157	-0.232661	-0.300448	0	0.172994	0.246395	0.186501
LA1063	hypotheticalproteinLIC12604	0.121863	0.192825	0.207561	0.215368	-0.0214797	-0.124328	-0.0426443	-0.107803	0.295128	0.221568	0.204233	-0.142417	0.0320936	-0.0649175	0.100051	-0.227692	-0.341417	-0.512514	-0.0799754	0.114035	0.142417	-0.101598
LA1067	NovelGene	0.254978	0.155749	0.251539	0.212881	-0.470927	-0.479231	-0.158337	-0.459973	0.07552	-0.0816138	0.217591	-0.101598	0.0499049	-0.364013	0.422752	-0.0877334	-0.370722	-0.691989	-0.258217	-0.390668	0.104697	-0.0454314
LA1069	EC2.4.-.-:Transferases-Glycosyltransferases8.399.2;EC2.7.-.-:Transferases-TransferringPhosphorus-ContainingGroups2.691.3;EC3.1.-.-:Hydrolases-ActingonEsterBonds1.778.4;Transmembrane1.058.6	0.195946	0.0328061	0.37146	-0.0709665	0.0144996	0.110916	0.415037	-0.205896	-0.0635029	0.0214797	0.296899	-0.0800879	-0.0384362	-0.244685	0.0846703	-0.632629	0.0740006	-0.284546	-0.0186342	-0.173767	-0.0551957	0.0440443
LA1070	adenylate/guanylatecyclase	0.24127	0.22404	0.0694519	0.0690147	-0.221568	-0.0426443	-0.0398403	-0.24127	0.0144996	0.077243	0.232769	-0.318326	-0.0172093	-0.251539	0.0365259	-0.347399	-0.243669	-0.231075	-0.0299829	-0.14274	0.0232698	0.181421
LA1072	hypotheticalproteinLIC12597	0.469929	0.244887	0.253257	0.0635029	-0.225275	-0.120352	0.15682	-0.176251	-0.0881416	-0.128156	0.394032	-0.461959	-0.154454	-0.516636	0.244685	-0.648372	-0.0356239	-0.179515	-0.0690147	-0.0908534	0.0724828	-0.0291463
LA1074	fumarylacetoacetatehydrolasefamilyprotein	0.150401	-0.284546	0.136062	-0.00868224	-0.176323	0.0649175	-0.0243197	-0.382702	0.0831412	-0.0649175	0.168123	-0.625934	0.120294	-0.558517	0.200913	-0.831358	-0.0648829	-0.573467	-0.0299829	-0.133564	0.209228	-0.0101344
LA1079	hypotheticalproteinLIC12592	-0.0440443	0.221568	0.0513992	0.175045	-0.185232	-0.196607	-0.0635029	-0.179515	0.112475	0.137504	0.251539	-0.117161	0.229382	-0.0679388	0.0588937	-0.117161	-0.257011	-0.148801	-0.207893	-0.147958	0.0846703	0.335712
LA1080	aminopeptidaseN	-0.111031	0.339137	0.136062	0.125651	-0.0496308	-0.183963	0.00433459	-0.161653	0.32916	0.153157	0.14401	0.0962619	-0.0328061	0.177599	0.168123	0.051024	-0.166073	-0.182786	-0.0908534	0.00433459	0.202572	0.137504
LA1081	drugprotonantiporter	-0.102994	0.298658	0.194295	0.380729	-0.0114956	-0.136191	0.106249	-0.0232698	0.547932	0.344828	0.109359	0.54498	0.24127	0.391768	0.16004	0.554834	-0.153157	-0.200913	0.0528949	0.286304	0.215915	0.189034
LA1082	NUDIXhydrolase	0.0831412	0.308011	0.115597	0.194087	-0.0398403	-0.134878	-0.151859	-0.33825	0.465938	0.221568	-0.0313952	0.339137	0.325539	0.273814	0.181149	0.271426	-0.329985	-0.529073	0.195946	0.384584	0.0394883	-0.176251
LA1085	COG0210:SuperfamilyIDNAandRNAhelicases	-0.125651	0.362891	0.153607	0.291604	0.0649175	0.0573917	0.0335695	-0.018878	0.334607	0.206643	0.194295	0.244887	0.125006	0.345964	0.232769	0.306846	-0.112367	-0.0679388	-0.0299829	0.145605	0.229382	0.311503
LA1086	NovelGene	-0.0398403	0.418999	-0.0071955	-0.140826	0.00144342	0.0649175	0.0573917	-0.226004	0.307573	0.263034	-0.0271541	0.0243197	0.212568	0.191563	0.298673	0.172488	-0.204141	-0.411195	0.0969617	0.226004	0.200913	-0.117161
LA1087	hypotheticalproteinLIC12586	0.0291463	0.311503	0.0694519	0.180148	-0.0524159	-0.0922074	0.0634092	-0.00578235	0.345564	0.0143553	0.145605	0.309176	0.0985055	0.194087	0.284546	0.0881416	-0.0922074	-0.100051	-0.00144197	0.260152	0.227692	0.104337
LA1088	hypotheticalproteinLIC12585	0.189351	0.100305	0.0908029	-0.163268	-0.0114956	0.0306192	0.205896	-0.356606	0.246395	0.327687	-0.00863031	-0.397828	-0.134878	-0.648372	-0.0129262	-0.821126	-0.109695	-0.411195	0.0306192	0.147202	0.195946	0.0799754
LA1090	hypotheticalproteinLIC12584	-0.0356239	-0.358454	0.166503	-0.153607	-0.0257376	0.104697	0.369595	-0.490051	0.207561	0.00288251	0.343732	-0.139236	-0.486457	-0.739372	0.0954196	-0.632629	-0.0299829	-0.0484122	0.086201	0.163268	0.2567	-0.0409718
LA1091	transcriptionalregulator(ArsRfamily)	0.0634092	0.24732	-0.0172093	-0.291592	-0.172488	0.110916	0.0394883	-0.545824	0.0603973	-0.373327	0.0232698	-0.289827	0.265345	-0.300448	0.0892673	-0.354759	-0.0648829	-0.295128	0.0159576	-0.0313952	0.14401	-0.171368
LA1092	hypotheticalproteinmlr3948	0.109359	-0.334607	0.298673	0.045443	0.103147	0.0424568	0.244685	-0.142417	-0.0703893	-0.103147	0.232769	0.137504	-0.0745054	-0.07552	0.148801	0.0676387	0.181149	0.643394	0.00578235	0.265345	0.209228	-0.229382
LA1093	DNA-bindingProteins1.162.2	-1.78785	-3.85726	0.274041	-0.395929	0.100051	0.318326	0.336428	-0.16004	0.424688	-0.296899	0.07552	-0.281036	0.202572	-0.384584	0.12658	-0.813499	0.109359	-0.405451	0.291592	0.177882	0.231075	-0.302226
LA1095	aminoglycosideN6'-acetyltransferase	-2.24458	-4.57347	-0.563646	-0.291592	-0.0468403	-0.27739	-0.0114956	-0.253257	-0.455229	-0.37707	0.172994	0.0214797	-0.0989585	0.171207	0.192645	0.144046	-0.345964	-0.60165	0.140826	-0.176323	-0.799087	-0.741783
LA1096	lipid-a-disaccharidesynthaseprotein	-0.163499	0.0976108	0.134477	0.00288251	0.027675	0.104697	0.046921	-0.0969617	0.436354	0.1137	-0.102994	0.167358	0.140826	0.237564	-0.155749	0.119024	-0.100305	-0.42082	0.0365259	-0.00288251	0.018878	0.0524159
LA1097	hypotheticalproteinLIC12578	-0.0854247	0.0538064	0.148801	0	0.0513992	0.0892673	0.177882	0.0676387	0.169745	-0.0800879	0.07552	0.200379	-0.0468403	0.0607392	-0.00144197	0.0356239	-0.0299829	-0.307573	0.125006	0.027675	0.093879	-0.121863
LA1098	COG2331:Uncharacterizedproteinconservedinbacteria	0.136062	-0.634867	0.129734	0.194087	0.0409718	0.0543923	-0.141433	-0.16004	-0.259423	0.137504	0.251539	-0.810966	-0.0867838	-0.897006	-0.108357	-0.78339	-0.288063	-0.547932	0.0203404	0.131313	0.120294	-0.0424568
LA1099	NovelGene	-0.134878	0.290424	0.140826	0.051024	0.12658	0.0923402	0.0232698	0.144046	0.304006	-0.00723157	-0.153157	0.465713	0.0831412	0.448901	-0.112367	0.41792	-0.0071955	-0.222633	0.0101344	-0.00144197	0.132894	0.0200577
LA1100	cytoplasmicmembraneprotein	-0.0676387	0.261832	0.200913	0.172488	0.0203404	0.0603973	-0.141433	0.0989585	0.205896	0.283329	-0.0356239	0.410341	0.205896	0.638769	0.0335695	0.525067	0.0144996	-0.212568	0.0218044	0.202572	0.0724828	-0.0543923
LA1101	succinyl-CoAsynthetase,alphasubunit	-0.168642	0.232661	0.215915	0.100305	0.12658	0.101598	0.0558912	0.157044	0.463947	0.183963	0.0232698	0.358396	0.0499049	0.498761	0.0513992	0.474047	-0.0662614	-0.0831412	0.0174171	0.204233	0.152003	0.0935602
LA1102	succinyl-CoAsynthetase,betasubunit	-0.0565835	0.183963	0.172994	0.0565835	0.115597	0.101598	0.131313	0.0635029	0.28279	0.302173	-0.0745054	0.344828	-0.0200577	0.515006	0.0694519	0.371838	-0.0551957	-0.222633	0.0528949	0.227692	0.164884	-0.0954196
LA1103	hypotheticalproteinLIC12572	-0.0229004	0.115033	0.177882	0.15056	0.239566	0.131313	0.0634092	-0.140826	0.145605	0.121679	0.0694519	0.210389	0.0439433	0.233888	0.018878	0.177599	-0.116365	-0.209228	-0.0703893	0.0409718	0.0232698	0.015783
LA1104	EC3.1.-.-:Hydrolases-ActingonEsterBonds1.058.6;EC3.7.-.-:Hydrolases-ActingonCarbon-CarbonBonds1.058.6	-0.0271541	-0.0543923	0.172994	-0.0969617	0.479955	0.172994	0.217591	0.0579701	0.248108	0.0976108	0.0409718	-0.0409718	0.215915	0.136191	0.166503	-0.0877334	0.145605	-0.161653	-0.0840643	-0.0745054	0.0528949	-0.011588
LA1105	hypotheticalproteinBT3195	-0.0908534	0.22404	0.192645	0.0271541	0.227692	0.1976	0.0740006	0.0827026	0.194295	0.175045	0.0588937	0.273814	-0.128293	0.344828	-0.015783	0.434028	0.0543923	-0.0724828	-0.144046	-0.0551957	-0.0370307	-0.00723157
LA1106	hypotheticalproteinLIC12569	0.260152	0.145351	0.251539	0.271426	0.184425	0.207561	0.16004	0.199123	0.131313	0.403813	0.128156	0.389567	-0.204141	0.250962	0.177882	0.569491	0.179515	-0.07552	0.0101344	0.204233	0.0908029	-0.011588
LA1107	hypotheticalproteinLIC12568	0.179515	0.0524159	0.00723157	-0.093879	-0.00288251	-0.051024	-0.167358	-0.137648	-0.132248	-0.394032	-0.182692	-0.153607	-0.547943	-0.325539	-0.155749	-0.0694519	-0.120352	-0.174621	-0.0648829	0.0232698	-0.130931	-0.123434
LA1110	probableadenylosuccinatesynthetase	-0.108357	0.119024	0.277534	0.303342	0.163268	0.140826	-0.0524159	0.228973	0.33825	0.309176	-0.015783	0.451013	-0.0398403	0.405992	0.125006	0.617298	-0.0440443	0.102994	-0.153157	-0.0172093	-0.041243	0.27023
LA1111	EC2.7.-.-:Transferases-TransferringPhosphorus-ContainingGroups4.598.3;EC2.5.-.-:Transferases-TransferringAlkylorArylGroups,OtherthanMethylGroups1.982.2	0.0513992	0.176323	0.100051	0.00575927	0.217591	0.268817	-0.0607392	-0.164884	-0.0370307	-0.152003	0.0232698	-0.0335695	-0.141433	0.00288251	-0.0524159	-0.171368	-0.0200577	0.0607392	-0.144046	0.0306192	-0.0398403	0.0551957
LA1112	Phospholipid/glycerolacyltransferaseNAD-dependentglycerol-3-phosphatedehydrogenase,C-terminalNAD-dependentglycerol-3-phosphatedehydrogenaseNAD-dependentglycerol-3-phosphatedehydrogenase,N-terminal	0.0724828	-0.0619024	0.184425	0.255803	0.275786	0.163268	-0.0731347	0.0342157	0.00288828	-0.00433459	0.110916	0.153157	-0.0676387	0.0579701	0.0709665	0.00288251	0.131313	-0.0291463	-0.104337	-0.0607392	-0.0894982	-0.0454314
LA1114	EC2.4.-.-:Transferases-Glycosyltransferases2.185.4;[1.C.]Channels/Pores-Pore-formingtoxins(proteinsandpeptides)1.058.6	-0.0071955	0.157044	0.0969617	0.293959	0.21424	0.123434	0.0892673	0.0579701	-0.155749	0.173767	0.300448	0.210389	0.109359	0.295135	0.254978	0.22033	-0.0813396	0.0922074	-0.00863031	-0.318461	-0.115033	0.168642
LA1117	hypothetical protein	-0.0827026	0.112367	0.0985055	0.335712	0.200913	0.0558912	-0.0908534	0.0703893	0.189351	0.31034	-0.0172093	0.395063	-0.0200577	0.257011	0.132894	0.359521	-0.0635029	-0.00723157	0.0484122	-0.228973	-0.107018	0.124328
LA1119	probabledeoxyuridine5'-triphosphatenucleotidohydrolase	-0.237564	0.051024	0.140826	0.352759	0.270556	0.174621	-0.0398403	0.172488	0.311148	0.259423	0.0439433	0.342555	0.086201	0.371838	0.150401	0.320773	-0.051024	0.210389	0.027675	-0.155749	0.132894	0.282143
LA1122	hypotheticalproteinLIC12558	0.0603973	0.0935602	0.148801	0.264236	0.120294	0.0800879	-0.0758749	0.0593553	0.107803	0.197865	0.153607	0.379621	0.00144342	0.214125	0.275786	0.342555	0.121863	-0.0335695	0.0306192	-0.107018	-0.0827026	0.189034
LA1123	hypotheticalproteinLIC12557	-0.015783	0.288063	0.0923402	0.446786	0.16004	0.0785637	-0.0976108	0.168642	0.0291463	0.189034	0.204233	0.580145	-0.151859	0.263034	0.192645	0.58111	-0.111031	0.0717627	-0.0799754	-0.195348	0.00433459	0.259423
LA1124	apolipoproteinn-acyltransferase	0.077041	0.153157	0.110916	0.248535	0.184425	0.136062	0.0232698	0.248535	-0.140124	0.0114956	0.114035	0.326537	-0.23634	0.345964	0.277534	0.392867	-0.0935602	0.145351	-0.041243	-0.196607	-0.0172093	-0.00144342
LA1125	hypotheticalproteinLIC12555	0.0558912	0.186501	0.172994	0.382944	0.106249	0.093879	-0.183963	-0.0694519	-0.136191	0.116365	0.104697	0.529071	-0.0356239	0.399445	0.0694519	0.609755	-0.145351	-0.0877334	-0.0172093	-0.0648829	-0.104337	0.0593553
LA1126	D-3-phosphoglyceratedehydrogenase	-0.0426443	0.0676387	0.0724828	0.344828	0.163268	0.0877334	-0.183963	0.168642	0.101598	0.119024	0.0365259	0.233888	-0.258217	0.297485	0.155213	0.333424	-0.0676387	0.189034	-0.0426443	-0.350497	-0.0299829	0.304511
LA1128	RadicalSAM	0.202572	0.0384362	-0.0745054	0.0565835	0.450084	-0.0299829	0.046921	0.240009	-0.295135	0.230203	0.28279	-0.0484122	0.199255	0.159629	0.305788	-0.0247367	0.0365259	0.231432	0.123434	-0.390668	0.013043	0.362891
LA1129	hypotheticalproteinLIC12552	-0.0648829	0.0143553	-0.164786	-0.0558912	0.463947	-0.0690147	-0.0200577	0.112367	-0.611645	0.124328	0.307573	0.077243	-0.228973	-0.0649175	0.514573	-0.0350469	-0.0908534	-0.2567	0.0454314	-0.505891	-0.492622	-0.100051
LA1130	acyl-CoAdehydrogenase	-0.00863031	-0.046921	-0.37629	-0.295128	0.327348	-0.132248	-0.045443	0.225275	-0.333424	0.115033	0.158429	-0.013043	-0.0827026	0.254594	-0.0976108	-0.272297	-0.0342157	0.0243197	0.0724828	-0.529071	-0.130931	0.168642
LA1131	Protein-L-isoaspartate(D-aspartate)O-methyltransferase	-0.100305	0.123004	-0.0551957	0.217851	0.289827	-0.248535	-0.153157	0.351628	-0.185232	0.0579701	0.0877334	0.385155	0.0291463	0.550901	0.258425	0.380729	-0.204141	0.141433	0.136062	-0.400538	-0.231432	0.289244
LA1132	rRNA-bindingProteins1.471.3;EC3.6.-.-:Hydrolases-ActingonAcidAnhydrides1.058.6	0.192645	-0.176251	-0.0881416	-0.187707	-0.0989585	-0.0257376	0.0724828	-0.0800879	0.046921	-0.00433459	0.277534	-0.713119	-0.041243	-0.867752	0.128156	-0.369595	0.0573917	-0.426625	0.00868224	0.0573917	-0.0257376	0.0114956
LA1133	NovelGene	-0.0214797	0.045443	0.53952	0.222805	0.24127	0.134477	0.093879	0.0579701	0.176251	0.418999	0.26708	0.0799754	0.171368	-0.0262051	0.00288828	-0.018878	0.207561	0.27739	0.0664274	-0.115033	0.0679388	0.353888
LA1135	ProteinofunknownfunctionDUF1577	0.150401	-0.140826	-0.00863031	0.128293	0.481969	-0.202888	0.0634092	0.292782	-0.311503	-0.0101344	0.307573	0.265437	0.00288828	0.273814	0.452057	0.271426	-0.0607392	-0.077041	0.181149	-0.205393	-0.0370307	0.157044
LA1136	hypotheticalprotein	0.0877334	0.154454	-0.190299	0.24123	0.302226	-0.0676387	-0.117695	0.313826	-0.147958	0.259423	0.0320936	0.559737	-0.0186342	0.582074	0.369595	0.584	-0.31034	-0.182786	-0.0143553	-0.254594	-0.276199	0.1137
LA1137	hypotheticalprotein	-0.0200577	-0.0454314	-0.15056	0.120352	0.296899	-0.24123	-0.189034	0.237564	-0.154454	0.169925	0.00288828	0.301002	-0.22404	0.533065	0.129734	0.528071	-0.178874	-0.21927	-0.306846	-0.432959	-0.0299829	0.233888
LA1138	hypotheticalproteinLIC12543	-0.0214797	0.0827026	-0.124328	0.269033	0.39973	-0.137504	-0.141433	0.337996	-0.123004	0.350497	0.131313	0.43082	-0.0607392	0.721591	0.362158	0.679874	-0.217851	0.1137	-0.132248	-0.282143	0.00578235	0.284514
LA1139	CDP-alcoholphosphatidyltransferaseCDP-diacylglycerol--glycerol-3-phosphate3-phosphatidyltransferase	0.100051	0.248535	0.204233	0.323082	0.0985055	0.0588937	0.0394883	0.107018	0.305788	0.614474	0.265345	0.164786	0.360305	0.0398403	0.237864	0.0143553	-0.0854247	-0.0365259	-0.0143553	0.166503	0.181149	0.264236
LA1140	anthranilatephophoribosyltransferase	0.112475	0.260628	0.186065	0.273814	0.0969617	0.0101344	0.086201	-0.0709665	0.311148	0.45628	0.26708	0.128293	0.28279	0.205393	0.231075	0.0621217	-0.186501	-0.142417	-0.0524159	0.177882	0.142417	-0.0101344
LA1141	YajC	0.103147	0.1137	0.242977	0.0922074	0.286304	0.284546	0.227692	-0.547932	0.664288	0.21661	0.320126	-0.204233	0.454032	-0.190997	0.394032	-0.448115	-0.0398403	-0.488026	0.142417	0.234465	0.248108	0.0071955
LA1142	SecD;protein-exportmembraneproteinsubunitD	0.0724828	0.108357	-0.0538064	-0.0588937	0.112475	-0.00144197	-0.134878	-0.378944	0.347399	0.449957	0.0528949	-0.289827	0.351074	0.176323	0.0694519	-0.013043	-0.175045	-0.53952	-0.0186342	0.270556	0.21927	-0.00288828
LA1143	SecD/SecF/SecDFexportmembraneprotein	0.0306192	0.115033	0.0101344	0.0717627	0.0908029	0.00578235	0.0306192	-0.147202	0.409278	0.329985	0.131313	-0.0694519	0.454032	0.077243	0.232769	-0.00288828	-0.132248	-0.300448	-0.045443	0.0513992	0.0409718	0.145351
LA1144	EC2.7.-.-:Transferases-TransferringPhosphorus-ContainingGroups5.799.0;EC3.4.-.-:Hydrolases-Actingonpeptidebonds(Peptidases)2.993.6;EC3.1.-.-:Hydrolases-ActingonEsterBonds1.573.8;EC2.3.-.-:Transferases-Acyltransferases1.368.5	0.227692	0.154454	-0.0271541	0.125651	0.0619024	-0.0328061	-0.0579701	-0.209228	0.0159576	0.297485	0.140826	-0.0543923	0.128156	-0.0985055	0.0846703	-0.121863	-0.0635029	-0.187707	0.0513992	0.242977	0.136062	0.0200577
LA1145	riboflavinsynthasealphachain	0.311148	0.227741	0.0528949	-0.0785637	0.0543923	0.107803	-0.0579701	-0.373327	0.200913	0.424385	0.171368	-0.2567	0.428566	-0.171368	0.172994	-0.41889	-0.0285692	-0.234465	0.07552	0.302226	0.100051	-0.100051
LA1147	COG0108:3,4-dihydroxy-2-butanone4-phosphatesynthase	0.093879	0.111031	0.0649175	0.212881	0.00723157	0.00433459	0.0365259	-0.0923402	0.384584	0.353888	0.212568	0.0676387	0.444184	0.111031	0.194295	-0.0634092	-0.0440443	-0.07552	0.0679388	0.260152	0.179515	0.133564
LA1151	hypotheticalproteinLIC12532	-0.0922074	-0.405451	-5.96927	-4.79586	0.0985055	-0.27023	0.187707	-0.0558912	0.0985055	0.0243197	-3.13783	-6.38082	-0.0799754	0.0172093	-3.42156	-4.35107	0.242977	-0.0709665	-0.104337	-0.0867838	-0.112367	-0.246395
LA1152	EC2.7.-.-:Transferases-TransferringPhosphorus-ContainingGroups3.395.7;[1.C.]Channels/Pores-Pore-formingtoxins(proteinsandpeptides)1.058.6	-0.00432161	-0.0709665	-4.87017	-8.96578	-0.0827026	-0.252173	0.106249	0.0328061	0.107803	-0.128156	-4.08313	-7.15843	0	-0.275786	-3.87036	-7.96578	0.0262051	-0.200913	-0.0328061	0.027675	0.0892673	-0.100051
LA1153	hypotheticalproteinLIC12530	0.231075	-2.73697	-2.81188	-1.181	0.00723157	0.14401	0.227692	0.041243	-0.35727	-0.212568	-1.07313	-2.27928	0.422752	-0.436354	-1.64386	-1.183	0.00723157	-0.641604	0.0954196	0.195946	0.0159576	0.0690147
LA1155	sulfateABCtransporterperiplasmicsulphate-bindingproteinprecursor	0.0619024	0.295135	-0.0854247	0.0243197	-0.0200577	-0.222805	-0.051024	-0.179515	0.392137	-0.0159576	-0.0745054	0	0.00144342	-0.0619024	-0.134878	-0.246395	-0.185232	-0.323733	0.140826	0.184425	0.21424	-0.0816138
LA1156	sulfateABCtransportsystempermeaseprotein	-0.108357	0.261832	0.277534	0.158337	0.125006	-0.0690147	0.145605	0.041243	0.558517	0.285698	0.0573917	0.304511	0.229382	0.144046	0.153607	0.144046	-0.116365	-0.227692	-0.0881416	0.137648	0.24127	0.105678
LA1157	sulfateABCtransportsystempermeaseprotein	0.0679388	0.116365	0.202572	0.276199	0.0335695	0.0218044	0.145605	-0.0499049	0.448115	0.154454	0.194295	0.41792	0.118727	0.0922074	0.234465	0.225275	-0.0229004	-0.166503	0.0724828	0.284546	0.341903	-0.00578235
LA1158	ABCtransporter,ATP-bindingprotein	-0.0482362	0.362891	0.114035	0.194087	0.0499049	-0.00432161	0.117161	-0.0877334	0.60165	0.382944	0.100051	0.320773	0.248108	0.299831	0.106249	0.172488	-0.0881416	-0.205896	0.00723157	0.0724828	0.21424	-0.0203404
LA1159	putativelipoprotein	-0.0935602	0.285698	0.0365259	0.199123	0.00868224	-0.140124	0.0724828	-0.120294	0.506353	0.159629	0.0709665	0.290424	0.0785637	0.1137	0.0679388	0.119024	-0.121679	-0.182786	-0.136191	0.21927	0.114035	0.0648829
LA1161	fattyacidtransportprotein	-0.0328061	0.296311	0.0247367	0.175045	-0.0313952	-0.138814	0.229382	-0.24127	0.465938	0.303342	0.217591	0.215368	0.272297	0.211635	0.131313	0.041243	-0.140124	-0.150401	-0.182692	0.212568	0.163268	0.22033
LA1162	hypotheticalproteinLIC12523	-0.0949116	0.347099	0.106249	0.340277	-0.117695	-0.201634	0.0908029	0.00288251	0.358454	0.374066	0.189351	0.328836	0.194295	0.299831	0.145605	0.311503	-0.259423	-0.209228	-0.141433	0.115597	0.209228	0.260628
LA1163	hypotheticalproteinLIC12522	0.131313	0.158337	0.046921	-0.106249	0.0203404	0.0218044	0.0892673	-0.438307	0.013043	0.253384	0.291592	0.298658	0.152003	-0.013043	0.12658	0.1137	-0.0758749	-0.286304	0.0144996	0.0969617	0.0558912	0.16092
LA1164	serine/threoninekinase	-0.0114956	0.462576	0.142417	0.536053	0.239566	0.086201	-0.0370307	0.228973	0.0558912	0.423309	0.2567	0.441483	-0.0214797	0.360645	0.0877334	0.405992	-0.0186342	0.361768	-0.22033	-0.23634	-0.107018	0.405992
LA1166	pyridoxamine5-phosphateoxidase	-0.0257376	0.166073	0.254978	0.177599	0.0846703	0.184425	0.365871	0.0229004	0.270556	0.350497	0.291592	0.24245	0.163268	0.115033	0.179515	0.0356239	-0.0328061	-0.103147	-0.0524159	-0.0214797	0.0969617	0.109695
LA1167	hypotheticalproteinLIC12519	0.184425	0.0114956	0.340075	-0.093879	0.0335695	0.254978	0.72738	-0.161653	-0.0229004	0.0949116	0.494109	0.128293	0.231075	-0.226004	0.395929	-0.41889	-0.051024	-0.21927	0.0101344	-0.0200577	0.182786	-0.00144342
LA1168	hypotheticalproteinLIC12518	0.316528	-0.302226	0.207561	0.108357	0.169745	0.12658	0.42082	-0.210897	-0.328836	0.424385	0.286304	0.397255	-0.14274	0.0551957	0.386468	-0.013043	0.231075	-0.0800879	-0.0440443	-0.0468403	-0.532068	0.0356239
LA1172	Transmembrane1.265.4;EC3.6.-.-:Hydrolases-ActingonAcidAnhydrides1.058.6	0.0144996	0.1137	0.195946	-0.0247367	0.00723157	0.0846703	0.309359	-0.150401	0.202572	-0.027675	0.305788	0.265437	-0.0935602	-0.15682	0.0573917	0.0143553	-0.205393	-0.336428	-0.051024	0.00433459	0.12658	-0.100051
LA1173	acetoacetyl-CoAsynthetase	-0.105678	0.27858	0.145605	0.206643	-0.0551957	-0.0200577	0.128156	-0.0800879	0.274041	0.22033	0.0365259	0.421156	0.179515	0.257011	-0.00144197	0.454176	-0.24123	-0.2567	-0.0579701	-0.0143553	0.0484122	0.0881416
LA1174	Bacterialextracellularsolute-bindingprotein,family3	0.0528949	0.0827026	0.0439433	-0.0619024	-0.0243197	0.0664274	0.114035	-0.164884	0.239566	0.0976108	0.242977	0.273814	0.107803	0.235114	0.0291463	0.253384	-0.0962619	-0.239566	-0.120352	0.0101344	0.027675	-0.0740006
LA1175	DNAmismatchrepairprotein	-0.112367	0.0813396	0.16004	-0.0144996	-0.0786098	0.00868224	0.137648	0.0285692	0.239566	0.173767	0.136062	0.312665	0.115597	0.342555	0.100051	0.333424	-0.0593553	-0.270556	-0.0690147	0.152003	0.181149	-0.0499049
LA1176	cytoplasmicmembraneprotein	0.0679388	0.249749	0.296899	0.16092	-0.0703893	0.0694519	0.174621	-0.0846703	0.411195	0.362891	0.0484122	0.392867	0.318326	0.335712	0.172994	0.501821	-0.102994	-0.21424	0.0394883	0.354759	0.107803	0.100305
LA1179	ATPase,AAAfamily	0.0262051	-0.0350469	0.275786	0.24123	0.330973	0.164884	0.169745	0.240009	0.305788	0.134878	0.0380063	0.364012	-0.0172093	0.209141	0.128156	0.371838	0.177882	-0.169745	-0.045443	0.00288828	0.0785637	0.077243
LA1180	Outermembrane1.058.6	0.194295	0.149259	0.375197	0.125651	0.351074	0.234465	0.192645	0.149259	0.0573917	0.226509	0.16004	0.197865	0.535332	0.108357	0.174621	0.051024	0.184425	0.16092	0.0619024	0.0439433	-0.0100637	0.312665
LA1181	hypothetical protein	0.0543923	0.217851	0.093879	0.0922074	0.207561	0.00433459	0.0740006	0.163499	0.207561	0.178874	-0.102994	0.309176	-0.126973	0.403813	-0.0229004	0.458382	-0.0384362	0.077243	-0.141433	0.0320936	0.0335695	0.0328061
LA1184	EC2.7.-.-:Transferases-TransferringPhosphorus-ContainingGroups2.185.4;EC1.1.-.-:Oxidoreductases-ActingontheCH-OHgroupofdonors1.162.2	-0.0285692	-0.0558912	0.0291463	-0.0528949	0.21424	0.145605	0.128156	0.191563	0.21927	0.0313952	-0.0313952	0.133564	-0.264236	0.334568	-0.0468403	0.168642	0.128156	-0.145605	-0.16092	-0.0922074	0.100051	-0.00578235
LA1185	EC4.1.-.-:Lyases-Carbon-CarbonLyases2.185.4;EC3.6.-.-:Hydrolases-ActingonAcidAnhydrides1.368.5	0.15682	0.0935602	0.0846703	0.0949116	0.0831412	0	0.137648	0.107018	0.261881	0.414677	-0.051024	0.470927	-0.200379	0.475085	0.100051	0.679874	0.00288828	0.0565835	-0.0313952	0.249822	0.123434	0.112367
LA1186	responseregulator	0.112475	-0.0218044	0.260152	0.199123	0.16004	0.265345	0.0740006	0.0426443	0.28279	0.453122	0.0877334	0.320773	0.37707	0.265437	0.171368	0.163499	0.0908029	0.0229004	0.0424568	0.242977	0.182786	0.108357
LA1188	TPR-like	-0.0229004	0.333424	0.179515	0.209141	0.323733	0.205896	0.21424	0.164786	0.334607	0.408168	0.0320936	0.400538	0.268817	0.443607	0.181149	0.311503	0.00578235	0.0538064	0.00144342	0.207561	0.145605	0.116365
LA1190	NovelGene	-0.0186342	0.102994	0.177882	0.204141	0.171368	0.16004	0.134477	0.243669	0.00433459	0.190299	0.0335695	0.204141	-0.112367	0.370722	0.0908029	0.253384	-0.0840643	0.0949116	-0.133564	-0.0342157	-0.0114956	0.164786
LA1191	methyl-acceptingchemotaxisprotein	-0.175045	0.200379	0.0320936	0.385155	0.305788	0.177882	-0.045443	0.355016	0.14401	0.543991	0.0831412	0.737254	0.136062	0.770618	0.115597	0.726831	-0.108357	0.183963	-0.0717627	-0.121679	-0.111031	0.296311
LA1192	hypotheticalproteinLIC12499	-0.0840643	0.196607	-0.0271541	0.155749	0.352916	0.148801	-0.0908534	0.167358	-0.0482362	0.269033	0.07552	0.515006	-0.0662614	0.469886	0.158429	0.577248	-0.137504	0.0172093	0.00433459	-0.157044	0.0831412	0.35727
LA1195	hypotheticalproteinLIC12497	-0.0370307	0.276199	-0.0745054	0.196607	0.279284	0.142417	0.0409718	0.232661	-0.111031	0.347099	0.205896	0.421156	0	0.41684	0.123434	0.434028	-0.0881416	0.237564	0.0218044	-0.225275	-0.192825	0.333424
LA1196	hypotheticalproteinLIC12498	-0.0745054	-0.103147	-0.123004	0.180148	0.1976	0.163268	0.125006	0.163499	-0.124328	0.388465	0.189351	0.27858	0.164884	0.159629	0.291592	0.147958	-0.0398403	0.233888	0.0709665	-0.240009	-0.0313952	0.349365
LA1197	sigmafactorregulatoryprotein	0.0380063	0.186501	0.0101344	0.296311	0.210897	0.0603973	0.00723157	0.149259	0.107803	0.421156	0.148801	0.588805	0.207561	0.464668	0.394032	0.683472	-0.100305	0.0426443	0.00433459	0.0291463	0.00723157	0.22033
LA1198	3-hydroxybutyryl-CoAdehydratase	0.232769	-0.103147	0.194295	0.169925	0.209228	0.148801	0.0499049	0.125651	0.140826	0.347099	0.222633	0.524064	0.0954196	0.56267	0.320126	0.713696	0.0800879	0.0229004	0.215915	0.33825	0.128156	-0.0649175
LA1200	hypotheticalproteinLIC12494	0.171368	0.0690147	0.488026	-0.0908029	0.432455	0.556393	0.166503	-0.0800879	0.268817	0.0440443	0.39973	0.0840643	0.395929	-0.0439433	0.473931	-0.00288828	0.32916	-0.0291463	0.351074	-0.00432161	0.24127	-0.0232698
LA1201	hypothetical protein	0.103147	0.137504	0.110916	0.359521	0.226004	0.202572	0.093879	0.0867838	0.0816138	0.321928	0.114035	0.323082	0.142417	0.371838	0.244685	0.380729	0.0394883	0.187768	0.115597	-0.0635029	-0.199123	0.157044
LA1203	alginateO-acetyltransferase	0.0588937	0.130931	-0.0114956	0.222805	0.434403	-0.0799754	0.0740006	0.415759	-0.0976108	0.254594	0.21927	0.323082	0.304006	0.344828	0.506353	0.306846	-0.10165	-0.0174171	0.0203404	-0.298658	0.0649175	0.524064
LA1204	hypotheticalproteinLIC12491	0.0831412	-0.0262051	-0.0935602	-0.132894	0.248108	-0.153157	-0.163499	-0.0291463	-0.123004	0.0867838	-0.0827026	0.461529	0.0439433	0.43189	0.367732	0.546956	-0.240009	-0.231075	-0.0328061	-0.00863031	-0.293959	0.0114956
LA1205	RNApolymeraseECF-typesigmafactor	0.142417	-0.314733	-0.119024	0.328836	0.356606	-0.145351	-0.209141	0.280956	-0.00144197	0.522056	0.182786	0.640621	0.123434	0.739848	0.352916	0.862352	-0.077243	0.461529	0.174621	-0.0328061	-0.0384362	0.190299
LA1206	hypotheticalproteinLIC12489	0.0969617	0.0922074	-0.144046	0.0799754	0.340075	-0.181421	-0.0172093	0.302173	-0.237564	0.267835	0.110916	0.499782	-0.0690147	0.6107	0.434403	0.470927	-0.121679	0.16092	0.321928	-0.0551957	0.018878	0.219091
LA1207	Thioesterasesuperfamily	0.0335695	0.00432161	-0.16221	0.120352	0.320126	-0.136191	-0.102994	0.271426	-0.0962619	0.361768	0.128156	0.485427	0.00433459	0.571434	0.39973	0.605968	-0.0717627	0.489543	0.296899	-0.0881416	0.086201	0.259423
LA1209	hypotheticalproteinLIC12487	0.0439433	0.0607392	-0.145351	0.196607	0.189351	-0.261832	-0.166073	0.413594	0.106249	0.329985	0.0203404	0.611645	-0.00432161	0.725959	0.100051	0.672652	-0.145351	0.0854247	-0.0468403	-0.253384	-0.190299	0.255803
LA1210	hypotheticalproteinLIC12485	0.0262051	0.0827026	-0.0579701	0.182692	0.39973	-0.0690147	0.027675	0.405992	0.0439433	0.222805	0.172994	0.549916	-0.0813396	0.632268	0.422752	0.546956	0.0101344	0.0565835	0.0892673	-0.130931	0.14401	0.10165
LA1211	integralmembraneprotein	0.0218044	0.194087	0.0101344	0.209141	0.341903	-0.117695	0.0969617	0.441483	-0.0703893	0.263034	0.26708	0.538041	0.112475	0.604071	0.332789	0.413594	-0.324235	0.0949116	0.0892673	-0.259423	-0.0962619	0.189034
LA1212	hypotheticalproteinSSO1865	0.0203404	0.045443	0.0543923	0.238787	-0.246104	-0.175045	0.148801	0.185232	0.16004	0.402722	0.302226	-0.212568	0.275786	0.0071955	0.176251	-0.260152	-0.27858	-0.345564	0.00723157	0.224317	0.189351	0.157044
LA1213	hypotheticalproteinLIC12483	0.07552	-0.161653	-0.1137	-0.205896	-0.304511	-0.164786	0.0694519	-0.284546	-0.253384	0.0690147	0.426625	-0.788365	0.0785637	-0.452057	0.0846703	-0.813499	-0.171207	-0.129734	-0.0690147	0.164884	0.109359	-0.0908029
LA1214	Transmembrane5.698.9;[2.A.]ElectrochemicalPotential-driventransporters-Porters(uniporters,symporters,antiporters)1.162.2	0.251539	0.201634	-0.0703893	0.123004	-0.153157	-0.112367	0.229382	-0.0159576	-0.0440443	0.353888	0.415037	-0.314733	0.304006	-0.0543923	0.153607	-0.202572	-0.232661	-0.0954196	0.0144996	0.277534	0.137648	0.015783
LA1217	COG1670:Acetyltransferases,includingN-acetylasesofribosomalproteins	0.232769	0.339137	-0.783247	-1.0619	-0.14274	-0.1137	0.0573917	-0.263612	0.0159576	0.311503	-0.23634	-0.873027	0.21927	-0.21424	-0.658097	-1.06492	-0.237564	-0.312939	-0.051024	0.184425	-0.0229004	-0.0588937
LA1219	Rhomboid-likeprotein	0.123434	0.0881416	0.0954196	0.259423	0.0499049	0.0394883	0.155213	0.104337	0.093879	0.374066	0.428566	-0.158429	0.231075	-0.0335695	0.320126	0.041243	-0.0129262	-0.169745	0.125006	0.293359	0.210897	0.0551957
LA1220	Beta-lactamase-like	0.117161	0.337996	0.0846703	0.147958	0.0694519	0.0203404	0.169745	0.0496308	0.0335695	0.254594	0.321928	-0.161653	0.261881	-0.013043	0.305788	-0.152003	-0.117695	-0.21927	-0.0468403	0.288065	0.195946	0.00288251
LA1221	Glycosyltransferase,family51Penicillin-bindingprotein,transpeptidase	0.0454314	0.0538064	-0.167358	0.0662614	-0.0370307	-0.138814	0.086201	0.0786098	-0.0342157	0.43082	0.0174171	0	0.147202	0.352759	0.0785637	0.144046	-0.27262	-0.0634092	-0.0114956	0.386468	0.0365259	-0.0320936
LA1222	dihydrolipoamidesuccinyltransferase	0.0846703	-0.0831412	-0.051024	0.280956	-0.0271541	-0.0786098	0.100051	0.273814	-0.0935602	0.552869	0.148801	0.109695	0.0985055	0.141433	0.244685	0.243669	-0.171207	-0.192645	0.0144996	0.343732	0.277534	0.108357
LA1223	dihydrolipoamidedehydrogenase	-0.0071955	-0.101598	-0.0384362	0.00288251	-0.0257376	-0.137504	0.0394883	-0.0892673	0.323733	0.457332	-0.0935602	0.441483	0.0144996	0.368489	0.0892673	0.389567	-0.255803	-0.365871	-0.108357	0.33825	0.0484122	-0.199255
LA1224	oxoglutaratedehydrogenase	0.0649175	0.0143553	-0.0840643	0.0690147	-0.0922074	-0.105678	0.125006	-0.204233	0.332789	0.0827026	0.16004	0.282143	0.0603973	-0.00433459	0.177882	0.0356239	-0.49057	-1.21424	-0.0579701	0.24127	0.0634092	-0.0923402
LA1225	hypotheticalproteinLIC12473	0.00723157	-0.395929	-0.43189	-0.360305	-0.0840643	0.145605	0.0800879	0.291604	-0.0758749	0.111031	0.204233	-0.625934	0.386468	0.0172093	-0.389567	-1.02915	-0.484396	-1.77596	0.0335695	-0.123004	-0.369606	-0.0877334
LA1226	acetyltransferase	0.332789	-0.184425	-1.55631	-1.98279	-0.273814	-0.132248	0.0174171	-0.430509	-0.257011	-0.265345	-1.22033	-1.92687	-0.159629	-0.345564	-0.991318	-2.9105	-1.34426	-2.21759	0.0247367	0.2567	0.0800879	-0.463947
LA1228	EC2.7.-.-:Transferases-TransferringPhosphorus-ContainingGroups1.676.2;EC3.6.-.-:Hydrolases-ActingonAcidAnhydrides1.265.4	0.169745	-0.114035	-0.0635029	-0.380822	-0.111031	0.0335695	0.424688	-0.459973	-0.149259	0.0356239	0.343732	-0.415037	0.00288828	-0.514573	0.0365259	-0.666576	-0.280956	-0.300448	0.103147	0.0619024	-0.14274	-0.086201
LA1230	hypotheticalproteinLIC12470	-0.312665	-0.236164	-0.0186342	-0.0679388	0.106249	0.0439433	-0.243669	-0.77596	0.109359	-0.246395	-0.0786098	0	0.351074	0.0356239	0.0543923	-0.22095	-0.275007	-0.33825	-0.0935602	0.168123	0.0846703	-0.150401
LA1231	HeatshockproteinHsp90ATP-bindingregion,ATPase-like	0.027675	0.396159	-0.0186342	0.0662614	0.106249	0.0679388	0.184425	-0.0335695	0.236164	0.0524159	0.155213	0.115033	0.0394883	0.195348	0.22095	0.102994	-0.24123	-0.318326	-0.138814	0.114035	0.103147	-0.018878
LA1234	hypotheticalproteinLIC12468	-0.0482362	-0.0380063	-0.22404	-0.295128	0.00144342	0.0291463	0.192645	0.0635029	0.0954196	-0.452057	-0.217851	-0.289827	0.129734	0.0745054	-0.230203	-0.599462	-0.137504	-0.236164	-0.204141	-0.0440443	0.155213	0.104337
LA1235	hypotheticalproteinLIC12468	-0.0551957	-0.354759	0.0320936	-0.129734	-0.31034	-0.0200577	-0.00863031	-0.325539	-0.111031	-0.336428	-0.15056	-0.490051	-0.27739	-0.619271	-0.367371	-0.997117	-0.342555	-1.03505	-0.107018	0.0846703	0.343732	-0.136062
LA1239	carbamoyl-phosphatesynthasesmallchain	-0.155749	0.045443	-0.0703893	0.145351	0.00288828	0.0724828	0.181149	-0.0365259	0.312939	0.290424	0.117161	0.197865	0.0649175	0.157044	0.0800879	0.147958	-0.137504	-0.177882	-0.109695	0.190997	0.0634092	0.153157
LA1240	threonyl-tRNAsynthetase	-0.0071955	0.177599	0.0664274	0.0398403	-0.00144197	0.0365259	0.0439433	-0.145605	0.323733	0.0342157	-0.0129262	0.121679	-0.0962619	0.120352	-0.0384362	0.138814	-0.172488	-0.403542	-0.0468403	0.268817	0.207561	0.0243197
LA1242	COG0290:Translationinitiationfactor3(IF-3)	-0.0827026	0.397255	0.0365259	0.177599	0.0603973	0.145605	0.270556	-0.07552	0.524915	0.37629	-0.0370307	0.461529	0.224317	0.418999	0.194295	0.609755	-0.136191	-0.275786	0.0954196	0.461959	0.118727	0.0813396
LA1243	probable50SribosomalproteinL35	0.110916	0.206643	0.309359	0.051024	0.227692	0.093879	0.479955	-0.189351	0.45799	0.423309	0.194295	0.323082	0.354759	-0.0740006	0.277534	-0.0588937	0.207561	-0.179515	0.194295	0.475936	0.205896	0.0854247
LA1244	ribosomalproteinL20	0.0232698	0.102994	0.123434	0.051024	0.202572	0.234465	0.45799	-0.0800879	0.424688	0.238787	0.0320936	0.273814	0.246395	0.235114	0.202572	0.172488	-0.0143553	-0.304006	-0.051024	0.444184	0.0380063	-0.186065
LA1245	EC3.4.-.-:Hydrolases-Actingonpeptidebonds(Peptidases)1.058.6;Antigen1.058.6	0.00433459	0.221568	0.0394883	-0.171368	0.164884	0.163268	0.37707	0.0313952	0.422752	0.289244	0.0877334	0.445727	0.137648	0.345964	0.200913	0.235114	-0.0676387	-0.236164	-0.0328061	0.369595	0.132894	-0.166503
LA1246	ProteinofunknownfunctionDUF710	0.093879	0.275007	0.0528949	-0.0969617	-0.0758749	0.0394883	-0.0071955	-0.0877334	0.181149	0.194087	-0.0717627	0.22404	-0.105678	0.155749	0.190997	0.266637	-0.164786	-0.345564	-0.0071955	0.430509	0.0649175	-0.155213
LA1247	5-formyltetrahydrofolatecyclo-ligase	0.120294	0.0579701	0.0619024	0.0299829	0.0144996	0.128156	0.380822	-0.117161	0.0985055	0.041243	0.172994	0.112367	0.0424568	0.129613	0.284546	0.00288251	-0.0881416	-0.103147	0	0.358454	0.1976	0.00288251
LA1250	CheW-likeprotein	0.086201	0.342555	-0.0214797	-0.0785637	0.118727	0.132894	0.251539	-0.253257	0.171368	0.192825	0.0740006	0.173767	0.107803	-0.0159576	0.258425	0.0243197	-0.00575927	-0.137648	-0.0384362	0.279284	0.07552	-0.0320936
LA1251	CheW-likeproteinATP-bindingregion,ATPase-likeSignaltransducinghistidinekinase,homodimericBacterialsensorprotein,C-terminalCheC-likeproteinHptHistidinekinase,homodimericP2responseregulatorbinding	-0.0648829	0.146655	0.101598	0.182692	0.187707	0.21927	0.120294	0.206643	0.115597	0.285698	-0.0114956	0.421156	-0.153157	0.584963	0.118727	0.474047	-0.0172093	-0.112475	-0.151859	0.207561	0.0409718	0.0676387
LA1252	protein-glutamatemethylesterase	0.0454314	0.337996	0.114035	0.167358	0.254978	0.0969617	0.184425	0.233888	0.263612	0.374066	-0.0786098	0.485427	0.0694519	0.593593	0.0573917	0.565597	-0.045443	-0.0969617	-0.0229004	0.21424	0.137648	0.00575927
LA1253	chemotaxisresponseregulatorCheY	-0.0299829	0.157044	0.153607	0.27858	0.261881	0.128156	0.373327	0.129613	0.397828	0.484396	0.011588	0.631337	0.312939	0.413594	0.110916	0.696884	-0.045443	-0.0409718	-0.0129262	0.352916	0.0232698	0.149259
LA1254	ProteinofunknownfunctionDUF173	-0.0299829	0.183963	0.132894	0.00288251	0.388355	0.237864	0.0664274	0.124328	0.302226	0.361768	0.0409718	0.336855	0.0664274	0.366252	0.0619024	0.350497	0.0424568	-0.300448	0.0634092	0.274041	0.121863	0.121679
LA1255	hypotheticalproteinCPE1804	-0.0989585	0.0717627	-0.00288251	-0.0619024	0.207561	0.15682	0.16004	-0.0800879	0.263612	0.305679	-0.045443	0.408168	-0.214125	0.0799754	0.0816138	0.271426	-0.136191	-0.190997	0.00868224	0.362158	-0.00432161	-0.0558912
LA1256	chorismatemutase/prephenatedehydratase	-0.0100637	0.197865	0.0709665	0.045443	0.263612	0.115597	0.205896	0.172488	0.205896	0.16092	-0.134878	0.336855	-1.77821	-0.901	-0.0538064	0.532068	-0.0908534	0.0200577	-0.077243	0.209228	0.0499049	0.0524159
LA1257	Prephenatedehydrogenase	0.00433459	0.155749	0.115597	0.105678	0.202572	0.174621	0.302226	0.0271541	0.171368	0.145351	-0.0551957	0.0482362	-2.06385	-1.221	-0.0579701	0.0200577	-0.140124	-0.123434	-0.0426443	0.215915	-0.00863031	-0.0603973
LA1258	3-phosphoshikimate1-carboxyvinyltransferase	-0.0229004	-0.15682	0.0846703	0.194087	0.249822	0.110916	0.169745	0.263034	0.296899	0.233888	-0.0717627	0.155749	-2.68885	-1.314	-0.0172093	0.0200577	0.0892673	0.00575927	0	0.251539	0.0247367	-0.318326
LA1259	COG0283:Cytidylatekinase	0.0232698	0.0962619	0.0247367	0.130931	0.248108	0.103147	0.142417	0.204141	0.195946	0.566572	0.0203404	0.387363	-1.33857	-1.12973	0.14401	0.466758	0.018878	0.0648829	-0.0949116	-0.0468403	-0.0398403	0.136191
LA1260	RibosomalproteinS1RNAbindingS1Nucleicacid-bindingOB-fold	-0.0243197	0.0384362	0.00433459	-0.0846703	0.229382	0.013043	-0.0524159	0.0745054	0.150401	0.557778	-0.041243	0.334568	-1.41522	-1.1016	0.07552	0.546956	0.0573917	-0.0484122	-0.0551957	0.103147	-0.0703893	0.0607392
LA1261	EC4.1.-.-:Lyases-Carbon-CarbonLyases1.573.8	0.0573917	0.24732	0.0174171	0.125651	0.237864	0.114035	0.0634092	0.0143553	0.0800879	0.130931	0.027675	0.45628	-2.30305	-0.906	0.184425	0.371838	-0.129613	-0.0439433	-0.126973	0.161653	-0.0813396	-0.0454314
LA1262	ATPphosphoribosyltransferase	-0.045443	0.336855	0.14401	0.280956	0.195946	0.0558912	-0.276199	0.0908534	0.176251	0.271426	-0.292782	0.640621	-1.67401	-1.5187	-0.00863031	0.772308	-0.166073	-0.166503	-0.154454	0.0306192	-0.14274	0.00144197
LA1263	COG0333:RibosomalproteinL32	0.0892673	0.0271541	0.386468	0.424385	0.985645	-0.137504	0.217591	0.271426	0.0800879	-0.163268	0.181149	0.664483	-1.50741	-1.46196	0.469929	0.569491	0.492079	0.128293	0.321928	-0.0143553	0.340075	0.0243197
LA1264	COG0416:Fattyacid/phospholipidbiosynthesisenzyme	0.0588937	0.0271541	0.101598	0.145351	0.169745	0.161653	0.00433459	0.175045	0.260152	0.352759	-0.0524159	0.347099	-1.49006	-1.2863	0.0969617	0.434028	0.0877334	-0.163268	0.07552	0.00144342	0.114035	-0.0101344
LA1272	NovelGene	0.231075	-0.0543923	0.234465	0.0100637	0.136062	0.176251	-0.0962619	-0.56918	-0.189034	0.0579701	0.367732	-0.0262051	-0.0881416	-0.145605	0.382702	-0.0985055	0.155213	-0.0380063	0.164884	-0.267835	0.0335695	0.0840643
LA1273	hypotheticalproteinLIC12437	0.100051	0.215368	0.0409718	-0.0877334	0.263612	0.251539	0.195946	-0.0785637	0.115597	0.171207	0.0954196	-0.0513992	0.395929	0.0935602	0.0159576	-0.272297	-0.0243197	-0.0846703	-0.1137	-0.296311	-0.249749	-0.0424568
LA1276	hypotheticalproteinLIC12436	0.110916	0.119024	0.0380063	0.0690147	0.204233	0.115597	0.139236	0.0662614	-0.0538064	0.227741	0.158429	0.210389	0.0694519	0.280956	0.128156	0.138814	0.00288828	0.137504	0.0218044	-0.155749	-0.166073	0.0186342
LA1280	phosphoglyceroltransferaserelatedprotein	0.0232698	0.115033	-0.0214797	0.408168	0.288065	-0.105678	0.0144996	0.252173	-0.0827026	0.112367	0.261881	0.476122	-0.105678	0.356144	0.295128	0.355016	-0.0328061	-0.00288828	0.0954196	-0.320773	-0.0593553	0.311503
LA1282	Bacterialregulatoryprotein,TetRHomeodomain-like	-0.128293	-0.100051	0.0558912	0.499782	0.295128	-0.0172093	-0.123004	0.298658	-0.204141	0.195348	0.186065	0.50284	-0.0243197	0.505891	-0.0114956	0.392867	-0.0398403	0.0717627	-0.0662614	-0.353888	-0.0143553	0.22404
LA1283	Transmembrane4.097.7;EC2.7.-.-:Transferases-TransferringPhosphorus-ContainingGroups1.471.3	-0.155749	0.207893	-0.0285692	0.488515	0.207561	-0.107018	-0.197865	0.349365	0.171368	0.506907	-0.0200577	0.702214	0.0320936	0.715454	0.128156	0.72334	-0.273814	0.187768	-0.104337	-0.312665	-0.155749	0.323082
LA1284	ProteinofunknownfunctionDUF214	-0.0635029	0.157044	0.104697	0.428678	0.231075	-0.164786	-0.138814	0.200379	-0.0172093	-0.0543923	0.0831412	0.453122	-0.0717627	0.473008	0.169745	0.37629	-0.21661	-0.0634092	-0.0356239	-0.226509	0.123434	0.0524159
LA1285	ABCtransporterATP-bindingprotein	-0.0551957	0.045443	0.172994	0.532068	0.21424	-0.0200577	0.106249	0.341417	0.163268	0.567545	0.320126	0.483364	-0.0813396	0.421156	0.311148	0.442545	-0.172488	0.100305	0.0203404	-0.295135	0.093879	0.471968
LA1286	hypotheticalproteinLIC12427	-0.051024	-0.0424568	-0.153157	0.196607	0.14401	-0.151859	-0.126973	0.0186342	0.0203404	-0.0454314	-0.0551957	0.230203	-0.102994	0.144046	0.107803	0.0621217	-0.317304	-0.145605	-0.339137	-0.445727	-0.117695	0.0186342
LA1289	hypotheticalproteinLIC12426	0.279284	-0.471929	0.33825	-0.251539	0.00144342	-0.0662614	-0.659011	-0.58208	-0.284514	-0.316528	0.246395	-0.215915	-0.232661	-0.53952	0.166503	-0.632629	-0.0328061	-0.780909	-0.172488	-0.240009	-0.327687	-0.275786
LA1290	hypotheticalproteinLIC12425	0.0484122	-0.428566	0.456009	-0.54372	0.190997	0.302226	0.0694519	-0.486004	-0.0342157	0.0186342	0.382702	-0.401635	-0.228973	-0.778432	0.286304	-0.614845	-0.289244	-0.461959	0.115597	-0.532068	-0.0071955	-0.270556
LA1291	hypotheticalproteinLIC12425	0.0159576	-0.140826	0.176251	0.153157	0.0380063	-0.141433	0.0603973	0.0426443	-0.209141	-0.0365259	0.332789	-0.0439433	-0.195348	-0.128156	0.251539	-0.234465	-0.051024	-0.0335695	-0.0799754	-0.616358	-0.144046	0.226509
LA1292	prepilinleaderpeptidase	-0.077243	-0.558517	-0.324235	-0.380822	-0.0949116	-0.0496308	0.0664274	-0.161653	-0.00575927	0.10165	0.128156	-0.954557	0.215915	-0.500218	-0.337996	-1.0862	-0.449957	-0.608232	-0.374066	-0.264236	-0.389567	-0.291592
LA1293	1-aminocyclopropane-1-carboxylatesynthaseAminotransferasesclass-Ipyridoxal-phosphate-bindingsiteAminotransferase,classIandII	0.0877334	0.191563	-0.0593553	0.102994	-0.0867838	-0.129613	-0.0524159	-0.0831412	0.0800879	0.21661	0.608232	0.253384	0.0573917	-0.0709665	0.046921	-0.164884	-0.382944	-0.2567	-0.200379	-0.0285692	-0.0565835	0.0813396
LA1295	hypotheticalproteinLIC12421	0.171368	0.226509	0.207561	0.342555	0.0679388	0.0232698	0.114035	0.0949116	0.16004	0.455229	0.506353	-0.289827	0.272297	-0.168123	0.330973	-0.134477	-0.180148	-0.42082	0.00868224	0.172994	0.0709665	0.164786
LA1297	hypotheticalproteinLIC20056	0.179515	0.273814	-3.66812	-6.50635	0.0908029	-0.0648829	0.142417	-0.0694519	0.077041	0.264236	-4.47145	-8.96578	0.210897	-0.172994	-3.43429	-6.96578	-2.87637	-7.64386	-0.0426443	0.21424	0.104697	0.144046
LA1299	ankyrinrepeats-containingprotein	-0.0229004	0.147958	-0.316146	-0.356606	0.0394883	-0.0328061	0.174621	0.0881416	-0.0100637	-0.00868224	0.171368	-0.788365	-0.169925	-0.648372	-0.0786098	-0.691989	-0.478195	-0.965784	-0.10165	0.0664274	-0.225275	-0.541618
LA1302	SsrA-bindingprotein	0.26708	0.288063	0.194295	0.232661	0.115597	0.0203404	0.415037	-0.121863	0.265345	0.342555	0.612637	-0.200913	0.614845	-0.32916	0.625934	-0.320126	-0.146655	-0.365871	0.0664274	0.307573	-0.015783	0.0758749
LA1303	GTP-bindingprotein	0.0954196	0.177599	-0.137504	-0.114035	-0.0482362	-0.129613	0.107803	0.0328061	-0.1137	0.0867838	0.0174171	-0.595097	0.139236	0.00575927	0.134477	-0.510457	-0.314986	-0.316528	0.0335695	0.22095	0.0439433	-0.0724828
LA1304	hypotheticalproteinLIC12416	0.227692	-0.00288828	0.14401	0.276199	-0.0071955	0.0831412	0.199255	0.273814	-0.173767	0.474047	0.362158	-0.305788	0.312939	0.0398403	0.155213	-0.0923402	-0.149259	-0.129734	0.229382	0.260152	-0.0100637	0.136191
LA1305	hypotheticalproteinLIC12415	0.286304	0.0071955	0.137648	0.23634	0.139236	-0.0229004	0.286304	-0.0831412	0.227692	0.16221	0.212568	0.0607392	0.531156	-0.232769	0.26708	-0.347399	-0.0538064	-0.356606	0.0335695	0.268817	0.137648	-0.0954196
LA1306	EC3.1.-.-:Hydrolases-ActingonEsterBonds1.162.2;Outermembrane1.058.6	0.21424	0.0482362	0.490051	-0.120294	0.184425	0.134477	-0.0370307	-0.0454314	0.209228	0.334568	0.490051	0.210389	0.349235	-0.120294	0.395929	-0.171368	0.382702	-0.163268	0.349235	0.394032	0.187707	-0.190997
LA1307	hypotheticalproteinLIC12413	0.106249	0.167358	0.0203404	0.147958	-0.0328061	0.027675	0.209228	-0.0709665	0.086201	0.0214797	0.150401	0.267835	0.0908029	0.0384362	0.382702	0.0200577	-0.107018	-0.0649175	0.00144342	0.274041	0.109359	0.109695
LA1309	chromosomesegregationprotein	0.117161	0.180148	0.212568	0.0593553	-0.045443	-0.00575927	0.263612	-0.0619024	-0.0100637	0.104337	0.307573	0.128293	0.311148	0.155749	0.244685	-0.013043	-0.232661	-0.018878	0.0218044	0.137648	0.0499049	0.128293
LA1312	EC3.1.-.-:Hydrolases-ActingonEsterBonds1.162.2;Outermembrane1.058.6;Growthfactor1.058.6;[1.C.]Channels/Pores-Pore-formingtoxins(proteinsandpeptides)1.058.6	0.117161	0.343692	0.481969	-0.12658	0.131313	0.275786	0.261881	0.0186342	0.473931	0.0607392	0.0380063	0.0867838	0.140826	0.10165	0.33825	-0.013043	0.239566	0.0384362	0.0816138	0.194295	0.567041	-0.296899
LA1313	GLUTAMINESYNTHETASE	0.132894	0.340277	-0.109695	-0.0454314	-0.0482362	-0.10165	0.0247367	-0.279284	0.158429	0.117695	-0.124328	0.0745054	-0.104337	0.0607392	0.046921	-0.0588937	-0.144046	-0.21927	0.00144342	0.311148	0.142417	0.0271541
LA1317	Transmembrane4.798.5;EC3.5.-.-:Hydrolases-ActingonCarbon-NitrogenBonds,otherthanPeptideBonds1.778.4	0.011588	0.226509	-4.30356	-6.96578	0.093879	0.0380063	0.0232698	-0.184425	-2.98787	-8.96578	-5.20778	-6.79586	0.21424	0.155749	-3.65432	-7.96578	-2.63761	-5.96578	0.109359	0.279284	-3.02751	-4.92139
LA1319	hypotheticalproteinLIC12405	-0.0172093	0.0538064	-0.437228	-0.547932	0.0232698	0.0709665	0.210897	-0.184425	0.171368	0.146655	-0.129613	-0.514573	0.289827	0.0962619	-0.0867838	-0.639355	-0.505891	-0.573467	0.0394883	0.279284	-0.349365	-0.15682
LA1321	disulfideinterchangetransmembraneprotein	0.1976	0.0370307	0.0218044	-0.0247367	-0.136191	-0.0100637	-0.0271541	-0.186065	-0.0398403	0.0922074	0.00433459	0.22404	0.147202	-0.00433459	0.121863	-0.0634092	-0.189034	-0.222633	-0.077243	0.263612	0.00288828	-0.027675
LA1323	phosphoribosylformylglycinamidesynthetase	0.086201	0.180148	-0.0342157	-0.103147	-0.0328061	-0.107018	-0.132248	-0.16004	0.093879	0.00288251	-0.0243197	0.041243	0.0709665	0.0745054	-0.0579701	-0.104697	-0.190299	-0.104697	-0.0143553	0.330973	0.0424568	0.0243197
LA1324	COG4886:Leucine-richrepeat(LRR)protein	0.0174171	0.175045	-0.153157	-0.0218044	-0.108357	0.123434	0.254978	-0.263612	0.395929	0.210389	0.177882	0.342555	0.182786	0.159629	0.00868224	-0.0350469	0.0203404	-0.169745	0.0247367	0.334607	0.013043	0.0840643
LA1325	isoleucyl-tRNAsynthetase	0.0892673	0.194087	0.0985055	0.0827026	-0.0271541	0.107803	0.320126	0.0285692	0.321928	0.0482362	0.148801	0.128293	0.0724828	0.159629	0.0528949	-0.00723157	-0.0370307	-0.258425	-0.0071955	0.272297	0.209228	-0.109359
LA1326	EC2.4.-.-:Transferases-Glycosyltransferases8.599.2;Transmembrane2.388.1;EC2.7.-.-:Transferases-TransferringPhosphorus-ContainingGroups1.573.8;EC4.1.-.-:Lyases-Carbon-CarbonLyases1.058.6	-0.045443	0.227741	0.046921	0.0100637	0.0543923	0.200913	0.131313	-0.07552	0.307573	0.343692	0.209228	0.261832	0.244685	0.182692	0.0923402	0.240009	-0.0214797	-0.123434	-0.00863031	0.242977	0.103147	0.186501
LA1327	Sulfatetransporter/antisigma-factorantagonistSTASAnti-sigmafactorantagonist	-0.0565835	0.15056	0.21424	-0.123434	0.212568	0.15682	0.547932	-0.261881	0.367732	0.0786098	0.253257	0.130931	0.349235	-0.0101344	0.32916	-0.128156	0.013043	-0.261881	0.0877334	0.26708	0.244685	-0.0513992
LA1328	hypotheticalproteinLIC12397	-0.0676387	0.209141	0.150401	0.015783	-0.0370307	-0.0186342	0.210897	0.0100637	0.307573	0.105678	0.0785637	0.292782	0.12658	0.284514	0.142417	0.316146	-0.0962619	-0.204233	-0.0285692	0.199255	0.0144996	0.0114956
LA1329	hypotheticalproteinLIC12396	-0.0299829	0.0579701	0.018878	-0.00288828	-0.0143553	0.0101344	0.380822	0.0468403	0.330973	0.0758749	0.172994	-0.0409718	-0.158337	-0.272297	0.192645	-0.164884	-0.041243	-0.1976	0.0232698	0.139236	0.086201	-0.118727
LA1330	hypotheticalproteinLIC12395	-0.0328061	-0.168123	0.0320936	-0.304006	0.0144996	0.164884	0.39973	-0.508403	0.444184	-0.407364	0.12658	-0.281036	0.26708	-0.397828	0.268817	-0.736966	-0.112367	-0.351074	0.0892673	0.263612	0.153607	-0.349235
LA1332	Ankyrin	-0.116365	0.0648829	0.0634092	0.0949116	0.112475	0.147202	0.229382	0.237564	0.365871	0.225275	0.0380063	0.155749	0.184425	0.254594	0.0409718	0.0935602	0.0664274	0.0635029	-0.0579701	0.209228	0.027675	0.0482362
LA1333	6-aminohexanoate-cyclic-dimerhydrolase	0.0174171	0.0908534	0.229382	0.340277	0.0664274	0.0513992	0.248108	0.291604	0.334607	0.295135	0.136062	0.536053	0.0365259	0.511974	0.158429	0.486457	0.027675	-0.0923402	-0.0299829	0.249822	0.100051	-0.077041
LA1334	oxidoreductase	-0.0186342	-0.0320936	0.15682	0.0949116	0.0892673	-0.077243	0.270556	0.27858	0.200913	0.387363	0.0484122	0.27858	0.0218044	0.370722	-0.0129262	0.230203	0.00144342	0.0426443	-0.0854247	0.086201	0.0365259	-0.0499049
LA1335	ABC-1Proteinkinase-like	-0.0186342	0.117695	0.268817	0.169925	0.0335695	0.0892673	0.232769	0.244887	0.224317	0.31034	0.204233	0.434028	0.0439433	0.496718	0.0985055	0.478195	-0.0370307	-0.0513992	-0.119024	0.0985055	0.0892673	0.181421
LA1336	PeptidaseA8,signalpeptidaseII	0.018878	0.0426443	0.392137	0.189034	0.018878	-0.0071955	0.32916	0.0662614	0.226004	0.289244	0.237864	0.744161	0.147202	0.237564	0.242977	0.569491	-0.112367	-0.205896	-0.0468403	0.244685	0.103147	0.0962619
LA1337	cyclicnucleotidebindingprotein	0.0740006	0.225275	0.270556	0.255803	0.239566	0.15682	0.41889	0.041243	0.332789	0.320773	0.286304	0.478195	0.184425	0.202888	0.182786	0.306846	-0.0129262	-0.217591	-0.183963	0.115597	-0.0129262	-0.0831412
LA1338	ProteinofunknownfunctionUPF0118	0.0785637	0.248535	0.0954196	0.125651	0.101598	0.107803	0.145605	0.00575927	0.186065	0.366252	0.0634092	0.381837	0.286304	0.366252	-0.0799754	0.266637	-0.0551957	0.116365	-0.0662614	0.0846703	0.140826	0.0881416
LA1339	ProteinofunknownfunctionDUF6	0.112475	0.249749	0.210897	0.15056	0.011588	0.0484122	0.37707	0.0538064	0.176251	0.077243	0.265345	0.265437	-0.0328061	0.318461	0.164884	0.235114	-0.157044	-0.120294	-0.0827026	0.115597	0.0439433	-0.0513992
LA1340	P3protein	0.134477	-0.0409718	0.302226	0.253384	0.0262051	0.129734	0.302226	0.183963	0.33825	0.296311	-0.051024	-0.284546	0.101598	0.318461	0.109359	0.0676387	0.0174171	-0.21927	-0.16221	0.0908029	0.161653	0.0962619
LA1343	Pyridoxal-dependentdecarboxylaseProteinofunknownfunctionDUF374	0.0513992	0.334568	0.210897	0.259423	0.0634092	0.00144342	0.0439433	0.243669	0.207561	0.237564	0.117161	0.473008	-0.00432161	0.335712	0.181149	0.392867	-0.0813396	0.201634	-0.105678	-0.0813396	-0.102994	0.168642
LA1345	hypotheticalproteinLIC12381	-0.00863031	0.0703893	0.14401	0.27858	0.152003	0.0923402	0.0439433	0.221568	0.0174171	0.132248	0.148801	0.304511	-0.22404	0.303342	-0.041243	0.177599	-0.0881416	0.0299829	-0.22404	-0.273814	-0.14274	0.0229004
LA1347	sensorytransductionregulatoryprotein	0.0634092	0.249749	0.286304	0.335712	0.192645	0.204233	0.107803	0.0840643	0.244685	0.46048	0.181149	0.463622	0.226004	0.173767	0.224317	0.350497	0.027675	-0.0101344	0.0232698	-0.00863031	0.0877334	0.144046
LA1348	histidinekinasesensorprotein	0.0513992	0.246104	0.0454314	0.105678	0.181149	0.00288828	0.0144996	-0.027675	0.0394883	0.367371	0.0588937	0.0482362	-0.175045	0.0285692	-0.0356239	0.0621217	-0.0799754	-0.115597	-0.157044	-0.249749	0.0499049	0.1137
LA1350	3-demethylubiquinone-93-O-methyltransferase	0.0247367	0.301002	-0.0593553	0.0370307	0.195946	0.142417	-0.0299829	0.0100637	0.2567	0.177599	0.0664274	-0.0306192	0.0335695	0.108357	0.0101344	-0.0528949	-0.130931	-0.298673	-0.197865	-0.413594	-0.261832	-0.110916
LA1351	poly-gamma-glutamicsynthesisPgsAproteinhomolog	0.086201	0.0551957	0.131313	0.355016	0.131313	0.112475	-0.0200577	0.1137	0.295128	0.604071	0.0365259	0.443607	0.0306192	0.464668	0.164884	0.645241	-0.125651	-0.248108	-0.0690147	-0.041243	0.0800879	0.145351
LA1356	outermembraneprotein,TonBdependent	-0.0813396	-0.114035	0.202572	0.303342	0.161653	0.0831412	0.195946	0.155749	0.174621	0.182692	0.242977	0.286881	0.00433459	0.297485	0.129734	0.389567	-0.166073	-0.00144342	-0.199123	-0.126973	0	0.136191
LA1357	hypotheticalproteinLIC12373	-0.129613	-0.0831412	0.086201	0.484396	0.0262051	0.0335695	-0.0299829	0.204141	0.403542	0.508936	-0.0271541	0.478195	-0.0370307	0.389567	-0.0786098	0.637842	-0.267835	-0.013043	-0.252173	-0.194087	-0.0524159	0.190299
LA1358	Ankyrinrepeatprotein	-0.0285692	0.134878	0.212568	0.599318	0.145605	-0.140124	-0.0976108	0.196607	0.109359	0.00288251	0.011588	0.312665	-0.0468403	0.309176	0.0892673	0.284514	-0.0579701	0.200379	-0.0635029	-0.355016	0.0499049	0.275007
LA1359	hypotheticalproteinLIC12371	0.155213	-0.00868224	0.077041	0.323082	0.0664274	-0.205393	-0.350497	-0.390245	-0.155749	0.00863031	0.0740006	0.177599	-0.00144197	0.233888	0.077041	0.0717627	-0.305679	-0.171368	-0.104337	-0.441483	-0.275007	0.0799754
LA1362	hypotheticalproteinpc0486	-0.181421	0.102994	0.254978	0.382944	0.212568	0.0144996	0.145605	0.140124	-0.015783	0.27023	0.336428	0.290424	0.37146	0.282143	0.279284	0.138814	0.0394883	0.126973	0.0335695	-0.27858	-0.153157	0.285698
LA1363	EC2.7.-.-:Transferases-TransferringPhosphorus-ContainingGroups5.698.9;EC2.4.-.-:Transferases-Glycosyltransferases2.993.6;Transmembrane2.286.8	-0.238787	-0.164884	-0.117695	0.350497	0.265345	-0.0962619	0.00868224	0.328836	-0.0551957	0.214125	0.0954196	0.436162	-0.100305	0.379621	0.093879	0.276199	-0.0827026	-0.0247367	-0.0200577	-0.387363	-0.176323	0.153157
LA1364	Iojap-relatedprotein	-0.0745054	-0.260152	0.388355	0.438293	0.0846703	-0.109695	0.086201	0.120352	0.300448	-0.199255	0.200913	0.453122	0	0.289244	0.452057	0.258217	-0.249749	0.0827026	-0.0285692	-0.133564	0.307573	0.0271541
LA1365	alginateO-acetyltransferase	-0.0114956	0.00432161	0.104697	0.301002	0.110916	-0.282143	-0.137504	0.0827026	-0.0799754	0.190299	0.190997	0.276199	-0.0813396	0.228973	0.244685	0.328836	-0.176323	0.041243	-0.159629	-0.235114	-0.0482362	0.157044
LA1366	hypotheticalproteinLIC12365	0.0409718	0.16221	0.086201	0.424385	0.118727	-0.120352	-0.0398403	0.102994	-0.144046	0.280956	0.110916	0.284514	-0.0551957	0.246104	0.195946	0.276199	-0.164786	0.0813396	0.0664274	-0.326537	-0.0881416	-0.00288828
LA1368	CagA	-0.109695	0.0285692	-0.10165	0.385155	0.248108	-0.0565835	-0.0370307	0.116365	-0.204141	0.0662614	0.166503	0.0440443	-0.289244	0.316146	0.239566	0.266637	-0.126973	-0.125006	-0.133564	-0.440421	0.0454314	0.100305
LA1369	hypotheticalproteinLIC12363	0.321928	0.100305	0.186065	0.155749	-0.0313952	0.0101344	0.365871	-0.0831412	-0.177599	0.27858	0.724993	-0.212568	0.115597	-0.37707	0.362158	-0.639355	-0.0440443	-0.142417	0.0101344	0.140826	0.0740006	0.253384
LA1370	3-methyladenineDNAglycosylase	0.117161	0.0854247	0.246395	0.387363	-0.00432161	0.0619024	-0.0976108	-0.304006	0.358454	0.178874	0.295128	0.0703893	0.312939	-0.0985055	0.226004	-0.134477	-0.105678	-0.192645	0.00868224	0.140826	0.0969617	0.120352
LA1372	permease	0.171368	0.159629	0.0528949	0.389567	-0.0935602	-0.163499	0.0306192	0.0758749	0.26708	0.413594	0.234465	-0.0159576	0.318326	-0.0619024	0.148801	0.051024	-0.137504	-0.100051	-0.0229004	0.254978	0.166503	0.132248
LA1374	pirin-likeprotein	0.086201	0.303342	0.341903	0.325386	-0.0758749	-0.0328061	0.00868224	0.0328061	0.330973	0.400538	0.296899	0.0071955	0.320126	0.0962619	0.0969617	0.0621217	-0.205393	-0.125006	0.00288828	0.121863	0.158429	0.249749
LA1375	hypotheticalproteinLIC12359	0.155213	0.325386	0.0232698	0.0214797	0.046921	0.018878	0.125006	-0.00723157	0.32916	0.132248	0.0908029	-0.352916	0.187707	0.00575927	-0.0786098	-0.300448	-0.0745054	-0.169745	-0.0827026	0.0619024	0.277534	0.186501
LA1377	hypotheticalproteinLIC12358	-0.00863031	-0.00433459	0.07552	0.0328061	-0.0854247	-0.133564	-0.181421	-0.401635	0.229382	-0.0908029	0.128156	-0.397828	-0.219091	-0.529073	0.0454314	-0.564905	-0.280956	-0.749038	-0.180148	-0.115033	-1.14535	-1.78091
LA1378	elongationfactorEF-G	0.0785637	0.141433	0.125006	0.410341	-0.15056	-0.109695	0.0664274	0.0271541	0.401635	0.408168	0.281036	0.314986	0.205896	0.374066	0.114035	0.333424	-0.299831	-0.129734	-0.0593553	0.199255	0.215915	0.215368
LA1382	Acyltransferase3	0.164884	0.128293	-0.288063	-0.177882	-0.295135	-0.0922074	0.15682	-0.169745	-0.0717627	0.37629	0.12658	-0.452057	0.268817	0.0129262	-0.201634	-0.375197	-0.266637	-0.013043	-0.0703893	-0.0524159	-0.345964	-0.101598
LA1383	putativetranscriptionalregulator	-0.0214797	0.191563	0.0262051	0.303342	-0.0976108	-0.126973	0.137648	-0.0335695	0.477944	0.269033	0.0664274	0.323082	0.147202	0.120352	0.0908029	0.240009	-0.107018	-0.205896	-0.0662614	0.115597	0.0558912	0.0143553
LA1384	hypotheticalproteinLIC12353	-0.00575927	0.246104	0.0831412	0.24123	-0.0840643	-0.077243	0.0573917	-0.200913	0.311148	0.045443	0.104697	0.0440443	0.309359	0.124328	0.0724828	0.0676387	-0.219091	-0.304006	0.140826	0.0380063	-0.0482362	0.172488
LA1388	glycyl-tRNAsynthetase	-0.130931	0.171207	0.107803	0.271426	0.123434	-0.0621217	0.00144342	-0.176251	0.347399	0.00863031	0.106249	0.22404	-0.0867838	0.157044	0.0528949	0.172488	-0.180148	-0.312939	0	0.0365259	0.195946	0.129613
LA1389	Transmembrane7.499.0;[1.A.]Channels/Pores-Alpha-Typechannels2.892.9;EC1.16.-.-:Oxidoreductases-Oxidisingmetalions1.058.6	-0.120352	0.171207	-0.0398403	-0.00578235	0.121863	-0.144046	-0.0854247	-0.356606	0.436354	0.285698	-0.200379	-0.239566	0.24127	0.27023	-0.211635	-0.434403	-0.141433	-0.136062	-0.100305	-0.0524159	0.187707	0.117695
LA1390	hypotheticalproteinLIC12348	-0.14274	0.246104	0.0603973	0.289244	-0.041243	-0.0496308	0.195946	-0.0664274	0.187707	0.0524159	-0.225275	-0.293359	0.134477	0.186501	-0.347099	-0.260152	-0.189034	-0.179515	-0.349365	-0.240009	0.101598	0.10165
LA1391	RibosomalL11methyltransferase	-0.0676387	0.187768	0.242977	0.337996	0.0724828	-0.0257376	0.103147	-0.00723157	0.456009	0.340277	0.128156	0.296311	0.145605	0.297485	0.217591	0.163499	-0.217851	-0.200913	-0.0200577	0.0800879	0.231075	0.159629
LA1392	COG0524:Sugarkinases,ribokinasefamily	-0.0496308	0.285698	0.0634092	0.284514	0.00144342	-0.0565835	-0.138814	-0.179515	0.407364	0.327687	-0.0071955	0.344828	0.199255	0.329985	0.093879	0.325386	-0.149259	-0.284546	-0.126973	0.231075	0.0877334	0.109695
LA1393	hypotheticalproteinLIC12345	-0.0989585	-0.556393	-0.634129	-0.854649	-0.248535	-0.24123	0.442222	-0.943416	0.506353	-0.150401	-0.051024	-0.340075	0.07552	-0.58208	-0.252173	-1.04097	-0.116365	-0.556393	-0.0867838	0.0380063	0.251539	-0.161653
LA1396	hypotheticalproteinLIC12343	-0.0593553	0.0854247	0.204233	0.347099	0.018878	-0.00144197	-0.00863031	-0.199255	0.0350469	0.195348	0.027675	0.140124	0.0101344	0.0745054	0.0232698	0.102994	0.00578235	-0.0892673	-0.0962619	-0.158337	-0.0799754	0.159629
LA1397	exportprotein	-0.0840643	0.105678	0.204233	-0.00288828	0.0350469	0.0923402	0.137648	-0.0528949	0.158429	0.1137	-0.107018	-0.0101344	0.07552	0.263034	-0.0717627	0.0143553	-0.284514	-0.360305	-0.104337	-0.0186342	-0.0200577	0.157044
LA1398	Transmembrane3.696.7;rRNA-bindingProteins1.778.4	-0.0370307	0.279768	0.426625	0.444667	0.0232698	0.227692	0.192645	0.0551957	0.309359	0.0398403	0.0380063	0.423309	0.128156	0.186501	0.093879	0.413594	-0.0989585	-0.132894	0.0985055	0.0232698	0.195946	0.129613
LA1403	NovelGene	0.356606	0.27739	0.440263	0.182692	-0.0786098	0.131313	0.274041	-0.367732	0.0954196	0.0524159	0.426625	-0.365871	0.440263	-0.272297	0.465938	-0.599462	0.0954196	0.147958	0.100051	0.253257	0.114035	-0.0694519
LA1404	EC3.4.-.-:Hydrolases-Actingonpeptidebonds(Peptidases)2.286.8;Outermembrane1.058.6	0.013043	0.312665	0.325539	0.296311	-0.0229004	0.117161	0.172994	0.168642	0.465938	0.240009	-0.0214797	0.395063	0.117161	0.366252	0.131313	0.474047	-0.107018	-0.192645	0.0439433	0.166503	0.174621	0.108357
LA1406	steroldesaturase-relatedprotein	-0.189034	0.221568	0.153607	0.191563	-0.0257376	0.0816138	0.093879	0.0758749	0.422752	0.349365	-0.112367	0.415759	0.114035	0.434028	-0.115033	0.333424	-0.255803	-0.275786	-0.077243	0.140826	0.0694519	0.207893
LA1409	serinehydroxymethyltransferase	-0.16221	0.176323	0.0543923	-0.0908029	-0.00144197	0.148801	-0.23634	-0.137648	0.33825	0.0922074	-0.226509	0.153157	-0.0989585	0.329985	-0.133564	0.172488	-0.0908534	-0.37146	-0.0356239	0.00578235	0.123434	-0.0923402
LA1410	lipoate-proteinligasea	-0.260628	0.196607	0.00578235	-0.0454314	-0.0482362	0.0679388	0.0694519	-0.0923402	0.195946	0.138814	-0.129613	0.109695	0.0846703	0.352759	-0.24732	0.163499	-0.290424	-0.161653	-0.15056	-0.112367	0.0291463	0.22033
LA1412	hypotheticalproteinLIC12333	-0.197865	0.206643	0.179515	0.289244	0.121863	0.137648	0.232769	0.0717627	0.125006	-0.0709665	0.0365259	0.27858	-0.051024	0.348232	-0.0229004	0.462576	-0.364012	-0.0101344	-0.128293	0.100051	0.0543923	0.167358
LA1414	hypothetical protein	-0.158337	0.0908534	0.272297	0.371838	0.077041	0.186065	0.166503	0.164786	0.270556	0.428678	0.140826	0.309176	0.204233	0.407081	0.110916	0.517024	-0.200379	-0.0573917	-0.0496308	0.101598	0.0619024	0.318461
LA1416	hypotheticalproteinLIC12331	-0.0607392	0.0100637	0.16004	0.309176	-0.0328061	-0.0114956	0.181149	0.121679	0.254978	0.352759	-0.00144197	0.485427	-0.0593553	0.292782	-0.0285692	0.413594	-0.077243	0.0524159	-0.100305	0.26708	0.00433459	0.00288251
LA1417	putativelactoylglutathionelyase	0.0262051	0.0172093	0.176251	0.320773	0.129734	0.077041	0.103147	0.00575927	0.205896	0.509949	0.0380063	0.504875	0.0174171	0.211635	0.0247367	0.554834	0.00433459	-0.103147	0.0724828	0.268817	0.0694519	0.140124
LA1419	GuanylatecyclaseHPrserinephosphorylationsiteGAF	-0.163499	0.231432	0.279284	0.217851	0.209228	0.0923402	0.117161	0.176323	0.254978	0.166073	0.0484122	0.306846	0.0439433	0.388465	0.101598	0.493647	-0.0840643	-0.0409718	-0.0922074	-0.0356239	-0.126973	-0.0320936
LA1420	hypotheticalproteinLIC12326	-0.0565835	0.290424	0.254978	0.0186342	0.140826	0.018878	0.229382	0.159629	0.192645	0.21661	0.0969617	0.320773	0.456009	0.22033	0.229382	0.187768	-0.0440443	-0.0380063	-0.00144197	0.0892673	-0.0243197	0.137504
LA1421	NovelGene	-0.0989585	0.340277	0.253257	0.385155	0.343732	0.202572	0.0573917	0.191563	0.209228	0.584963	0.0291463	0.721591	0.0800879	0.524064	0.150401	0.865523	-0.0840643	0.0703893	0.027675	0.0877334	-0.0635029	0.263034
LA1422	serine/threoninekinasewithGAFdomain	-0.286881	0.27023	-0.195348	-0.181149	0.0664274	-0.00288251	-0.158337	0.275007	-0.0935602	0.201634	-0.317304	0.244887	-0.121679	0.551885	-0.16221	0.40163	-0.318461	-0.0247367	-0.214125	-0.0200577	-0.237564	0.077243
LA1423	typeIIIbeta-ketoacylsynthase-likeprotein	-0.209141	0.415759	0.155213	0.380729	0.0985055	0.168123	-0.051024	0.345964	0.172994	0.348232	-0.146655	0.698663	-0.00863031	0.640621	-0.0717627	0.916094	-0.27262	0.107018	-0.123004	0.296899	-0.0962619	0.284514
LA1424	glutaconateCoA-transferase-likeprotein	-0.225275	0.283329	0.184425	0.201634	0.018878	0.16004	-0.108357	0.230203	0.204233	0.400538	-0.190299	0.672652	-0.0690147	0.520045	-0.147958	0.710173	-0.368489	0.191563	-0.209141	0.0831412	-0.109695	0.253384
LA1425	NovelGene	-0.120352	0.16221	0.110916	0.140124	0.0513992	0.222633	0.00723157	-0.0203404	0	0.385155	0.123434	0.458382	0.450084	0.439357	0.347399	0.558757	-0.367371	0.111031	-0.138814	0.0144996	-0.0758749	0.149259
LA1427	COG1028:Dehydrogenaseswithdifferentspecificities(relatedtoshort-chainalcoholdehydrogenases)	0.12658	0.202888	0.21424	0.301002	0.272297	0.0394883	-0.0200577	0.0271541	0.184425	0.43189	0.181149	0.655352	0.181149	0.504875	0.26708	0.713696	0.121863	-0.15682	0.289827	0.345564	0.229382	-0.0740006
LA1428	Proteinphosphatase2C-like	-0.202888	0.0565835	0.00288828	0.261832	0.226004	0.0908029	-0.0662614	0.225275	0.0306192	0.410341	0.0174171	0.566572	-0.0962619	0.488515	0.0603973	0.69332	-0.168642	0.134878	0.0380063	0.0831412	-0.0328061	0.186501
LA1429	NovelGene	0.0306192	0.158337	0.286304	0.0799754	0.134477	0.027675	0.302226	0.0621217	-0.0342157	0.194087	0.232769	0.140124	-0.119024	0.0229004	0.210897	0.311503	0.33825	0.00863031	0.169745	0.184425	-0.0426443	-0.046921
LA1430	beta-ketoacylsynthase	-0.228973	0.267835	-0.0342157	0.301002	0.204233	0.027675	-0.172488	0.298658	0.164884	0.253384	-0.154454	0.637842	-0.199123	0.623867	0.0159576	0.877352	-0.137504	0.0703893	-0.0200577	-0.0114956	-0.0635029	0.128293
LA1433	putativelipoprotein	-0.169925	0.144046	-0.0607392	0.0299829	0.103147	0.0320936	-0.263034	0.0881416	-0.0922074	-0.145605	-0.14274	0.41792	-0.0607392	0.397255	0.0846703	0.620117	-0.190299	-0.077041	-0.100305	-0.133564	-1.33228	-1.47794
LA1435	hypotheticalproteinLIC12314	-0.157044	0.130931	-0.121679	0.0271541	0.186065	0.0439433	-0.186501	0.0143553	0.0528949	0.249749	0.0320936	0.360645	-0.146655	0.366252	0.086201	0.532068	-0.194087	0.0538064	-0.197865	-0.255803	-0.120352	0.249749
LA1436	HITfamilyhydrolase	-0.176323	0.149259	-0.499782	-0.37707	0.227692	0.171368	-0.329985	-0.229382	-0.0243197	0.0285692	-0.263034	-0.2567	-0.669934	-0.2567	-0.186501	-0.320126	-0.447844	-0.520769	-0.214125	-0.520045	-0.00863031	0.151859
LA1437	ROK	-0.136191	0.352759	0.00868224	0.250962	0.145605	0.109359	-0.225275	0.141433	0.147202	0.352759	-0.158337	0.631337	-0.191563	0.630405	0.0247367	0.838347	-0.128293	0.339137	-0.138814	-0.0976108	-0.0172093	0.204141
LA1438	ABCtransporterATP-bindingprotein	-0.0717627	0.195348	-0.21661	0.00288251	0.365871	-0.0935602	-0.134878	0.453122	0.0247367	0.463622	-0.0745054	0.434028	-0.0949116	0.833497	0.07552	0.569491	-0.177599	0.253384	-0.0881416	-0.246104	-0.0285692	0.400538
LA1439	Transmembrane5.899.0	-0.252173	0.237564	-0.158337	0.128293	0.289827	-0.185232	-0.0551957	0.453122	0.110916	0.512985	0.0800879	0.655352	0.104697	0.975263	0.174621	0.756169	-0.145351	0.205393	-0.0229004	-0.207893	-0.0328061	0.319618
LA1440	EC2.7.-.-:Transferases-TransferringPhosphorus-ContainingGroups3.295.2	-0.141433	0.211635	-0.177599	0.196607	0.304006	-0.133564	-0.108357	0.284514	0.00868224	0.509949	0.0709665	0.577248	-0.0200577	0.85599	0.232769	0.813935	-0.126973	0.197865	0.0144996	-0.180148	-0.0100637	0.370722
LA1444	EC4.1.-.-:Lyases-Carbon-CarbonLyases1.058.6;Outermembrane1.058.6;Transmembrane1.058.6	-0.0313952	0.0229004	-0.405992	0.0827026	0.295128	-0.146655	-0.0635029	0.151859	-0.505891	0.191563	0.172994	0.43082	-0.0922074	0.727703	0.192645	0.584	-0.22404	0.365133	-0.0482362	-0.299831	-0.240009	0.238787
LA1445	outermembraneTolCsuperfamily	-0.0717627	0.121679	-0.282143	0.136191	0.298673	-0.199123	-0.0676387	0.323082	-0.159629	0.377401	0.0409718	0.644318	-0.0143553	0.85599	0.21424	0.862352	-0.210389	0.0745054	0.137648	-0.181421	-0.051024	0.144046
LA1446	heavymetaleffluxpump	-0.0745054	0.0949116	-0.15056	0.191563	0.270556	-0.237564	-0.126973	0.375178	-0.0313952	0.642471	0.0877334	0.860764	0.0664274	0.997834	0.298673	1.07998	-0.232661	0.133564	0.15682	-0.0635029	-0.0271541	0.27023
LA1447	heavymetaleffluxpump	-0.0468403	0.292782	-0.107018	0.217851	0.234465	-0.0745054	-0.144046	0.359521	0.093879	0.444667	0.118727	0.843984	0.248108	1.06143	0.330973	0.944858	-0.306846	0.16092	0.0365259	-0.180148	0.00578235	0.292782
LA1448	NovelGene	0.158429	-0.0218044	-0.138814	0.0565835	0.268817	-0.0143553	0.177882	0.327687	-0.0440443	0.271426	0.163268	0.492622	0.0679388	0.595504	0.471929	0.505891	-0.192825	0.0607392	0.00288828	-0.0745054	0.184425	-0.0320936
LA1449	PDZ/DHR/GLGFPeptidaseS41A,C-terminalproteasePeptidaseS41	0.101598	0.191563	-0.130931	-0.100051	0.011588	0.00723157	0.093879	-0.120294	0.112475	0.293959	0.0588937	-0.181149	0.260152	0.115033	0.163268	0.0621217	-0.166073	-0.226004	0.0513992	0.388355	0.189351	-0.0454314
LA1450	PeptidaseM22,glycoproteasePeptidaseM22,O-sialoglycoprotein	0.0846703	0.225275	0.0203404	-0.00868224	-0.0786098	-0.0949116	0.077041	0.0635029	0.304006	0.282143	0.0409718	0.195348	0.205896	0.434028	0.147202	0.280956	-0.186501	-0.0923402	0.0439433	0.362158	0.131313	0.105678
LA1451	CDP-alcoholphosphatidyltransferaseCDP-diacylglycerol--serineO-phosphatidyltransferase	0.046921	0.0949116	-0.00575927	0.0482362	-0.123004	-0.0854247	-0.0356239	-0.0499049	0.37707	0.146655	0.0247367	0.0214797	0.37146	0.205393	0.190997	0.051024	-0.157044	-0.0262051	0.0394883	0.249822	0.07552	0.0100637
LA1452	hypotheticalproteinLIC12300	0.0664274	0.0881416	0.0320936	-0.110916	-0.104337	-0.0840643	0.0335695	-0.134477	0.125006	0.124328	0.0923402	-0.176251	0.0892673	0.164786	0.07552	-0.209228	-0.16092	-0.0573917	-0.00288251	0.176251	-0.0114956	-0.0320936
LA1454	hypotheticalproteinLIC12299	0.268817	0.219091	0.194295	0.155749	0.109359	-0.0328061	-2.02751	-0.882	-1.78031	-1.47393	-2.40218	-1.554	-2.28303	-1.125	-2.69086	-1.053	-2.56487	-3.33643	-2.58544	-2.2262	-2.20539	-0.898
LA1455	Outermembrane1.058.6	0.0740006	0.0579701	0.226004	-0.187707	-0.112367	0.0740006	0.148801	0.0285692	0.268817	0.192825	0.0528949	0.410341	0.354759	0.319618	0.378944	0.187768	0.121863	0.217851	0.0409718	0.202572	0.100051	-0.22095
LA1456	Helix-hairpin-helixmotifDNArepairproteinRadC	0.0262051	0.0662614	0.0679388	-0.205896	0.0306192	-0.00288251	-0.0243197	-0.26708	0.345564	0.202888	0.0846703	-0.215915	0.332789	-0.0740006	0.1976	-0.128156	-0.104337	-0.275786	0.0218044	0.281036	0.129734	-0.106249
LA1457	ABCtransporterpermeaseprotein	-0.0426443	0.0908534	-0.121679	-0.0247367	-0.176323	-0.108357	-0.0143553	-0.210897	0.161653	0.347099	0.145605	0.0799754	0.500218	0.105678	0.0877334	0.00863031	-0.173767	0.00575927	-0.0813396	0.158429	-0.0172093	0.196607
LA1458	lipopolysaccharideABCexportsystem,ATP-bindingprotein	0.0454314	0.173767	-0.0243197	0.125651	-0.0989585	-0.0635029	-0.00144197	-0.0985055	0.200913	0.331132	0.405451	0.309176	0.275786	0.250962	0.107803	0.102994	-0.172488	0.0114956	-0.0398403	0.0923402	0.0740006	0.215368
LA1459	UDP-glucose6-dehydrogenase	-0.0328061	0.130931	0.0409718	-0.0619024	0.0101344	-0.24123	0.027675	-0.121863	0.309359	0.206643	0.0174171	0.0370307	0.145605	0.105678	0.161653	-0.117161	-0.0356239	-0.129734	0.0350469	0.236164	0.107803	-0.199255
LA1462	ATP-dependentcarboxylate-amineligase-like,ATP-graspRudimentsinglehybridmotif	-0.222805	0.289244	-0.0214797	0.266637	-0.0299829	-0.144046	0.199255	0.136191	0.302226	0.159629	0.121863	0.356144	-0.0676387	0.273814	-0.0100637	0.405992	-0.211635	-0.142417	0.086201	0.234465	0.0350469	0.182692
LA1463	COG0041:Phosphoribosylcarboxyaminoimidazole(NCAIR)mutase	-0.168642	0.0854247	0.0588937	0.180148	-0.134878	-0.202888	-0.0356239	-0.0409718	0.424688	-0.0969617	0.00723157	0.276199	0.0424568	0.228973	0.0969617	0.133564	-0.191563	-0.307573	0.107803	0.103147	0.171368	0.0271541
LA1464	UDP-N-acetylmuramylpentapeptidesynthase	-0.117695	-0.0335695	-0.710173	-0.630394	-0.105678	-0.164786	-0.324235	-0.91866	0.161653	-0.0603973	-0.444667	-0.713119	0.0588937	0.0621217	-0.619178	-0.766112	-0.183963	-0.2567	-0.0370307	0.0320936	0.150401	-0.12658
LA1466	oligo-1,6-glucosidase	-0.0551957	0.368489	-0.0867838	0.16092	-0.108357	-0.0717627	0.139236	0.0867838	0.332789	0.480265	0.176251	0.267835	0.176251	0.326537	0.12658	0.337996	-0.235114	-0.0320936	0.0350469	0.139236	0.120294	0.336855
LA1467	putativelipoprotein	-0.0635029	-0.395929	0.242977	-0.0394883	-0.00863031	0.123434	0.0573917	-0.349235	0.332789	-0.229382	0.155213	0.0703893	0.334607	-0.16004	0.459973	-0.305788	-2.12499	-4.79586	0.0908029	0.0588937	-1.55729	-4.05889
LA1468	NovelGene	0.139236	-0.289827	0.152003	-0.0174171	0.0679388	0.254978	0.446148	0.0496308	-1.0036	-2.52284	0.0785637	-0.625934	0.405451	-0.535332	0.277534	-0.442222	-2.94767	-4.13289	-0.7433	-0.57918	-2.52231	-4.05889
LA1470	hypotheticalproteinLIC12286	-0.15056	0.285698	-0.336855	-0.0877334	-0.318461	-0.459432	-0.120352	-0.204233	0.258425	0.303342	-0.157044	-0.0543923	-0.362891	-0.0203404	-0.308011	-0.104697	-0.261832	-0.07552	-0.134878	0.195946	-0.164786	-0.152003
LA1471	vacuolarprotonpyrophosphatase	-0.0538064	0.260628	-0.273814	0.0482362	-0.231432	-0.266637	-0.205393	-0.2567	0.477944	0.407081	-0.260628	0.238787	0.0232698	0.41684	-0.212881	0.306846	-0.418999	-0.535332	-0.0854247	0.442222	0.0262051	-0.110916
LA1474	hypotheticalproteinLIC12282	0.0528949	-0.26708	0.37146	0.045443	0.0499049	0.227692	0.152003	0.0496308	0.107803	-0.00723157	0.209228	0.0703893	0.164884	0.129613	0.153607	0.0621217	0.190997	-0.1976	0.0439433	0.145605	0.0785637	-0.277534
LA1476	NovelGene	-0.0989585	0.219091	0.258425	0.100305	-0.0840643	-0.0200577	0.077041	0.0703893	0.21927	0.233888	0.0954196	0.255803	0.0985055	0.356144	0.0709665	0.280956	-0.051024	0.0313952	-0.00575927	0.182786	0.013043	0.155749
LA1477	NovelGene	0.117161	0.258217	0.169745	0.077243	0.0649175	0.101598	0.177882	-0.26708	0.0816138	0.130931	0.132894	0.328836	0.401635	0.292782	0.199255	0.49774	-0.0398403	-0.179515	0.192645	0.314733	-0.176323	0.0813396
LA1478	EC2.4.-.-:Transferases-Glycosyltransferases6.499.1	-0.133564	0.288063	0.202572	0.0827026	0.0892673	0.237864	0.199255	0.051024	0.207561	0.261832	0.209228	0.458382	0.354759	0.319618	0.110916	0.37629	-0.154454	-0.0679388	0.0649175	0.21927	-0.0840643	0.342555
LA1479	hypotheticalproteinLIC12277	-0.200379	0.196607	0.0985055	-0.0174171	-0.108357	-0.00575927	0.248108	-0.136062	0.227692	0.0867838	0.0528949	0.261832	0.155213	0.211635	0	0.40163	-0.180148	-0.204233	0	0.209228	-0.077243	-0.0649175
LA1480	Alanineracemase,N-terminalProteinofunknownfunctionUPF0001	0.0709665	0.190299	-0.0328061	-0.234465	0.0846703	0.204233	0.00868224	-0.327348	0.41889	0.175045	-0.0881416	-0.0335695	0.411195	0.185232	-0.0440443	-0.0409718	0.224317	-0.226004	0.00433459	0.0694519	0.0558912	0.0384362
LA1481	pyrroline-5-carboxylatereductase	-0.00575927	0.244887	0.0740006	0.155749	-0.0299829	0.107803	0.0724828	-0.258425	0.405451	0.27262	-0.0717627	0.230203	0.222633	0.407081	0.0649175	0.446786	-0.0676387	-0.125006	0.125006	0.452057	0.100051	0.0468403
LA1483	GGDEFfamilyprotein	0.0320936	0.195348	0.199255	0.230203	-0.168642	-0.00575927	0.148801	0.0100637	0.367732	0.183963	0.0499049	0.312665	0.0619024	0.445727	0.114035	0.58111	-0.116365	-0.117161	0.131313	0.465938	0.0908029	0.120352
LA1484	mRNA-bindingProteins1.058.6	0.07552	0.405992	0.479955	0.232661	0.33825	0.00868224	0.277534	0.230203	-0.235114	0.225275	0.234465	0.461529	-0.00432161	0.335712	0.680382	0.501821	0.369595	0.124328	0.305788	0.263612	0.232769	-0.176251
LA1486	hypotheticalproteinLIC12270	-0.102994	0.0976108	0.16004	0.23634	-0.0745054	-0.0328061	-0.155749	-0.0320936	0.12658	-0.0573917	-0.147958	0.342555	0.0877334	0.540027	0.16004	0.434028	-0.0648829	0.0854247	0.0262051	0.246395	-0.107018	-0.272297
LA1487	tRNA(5-methylaminomethyl-2-thiouridylate)-methyltransferase	-0.0976108	0.0894982	0.106249	0.323082	-0.178874	-0.0922074	-0.149259	0.151859	0.242977	0.488515	-0.129613	0.658097	-0.0648829	0.704872	-0.0593553	0.784923	-0.205393	-0.107803	-0.00575927	0.152003	-0.0827026	-0.0409718
LA1488	putativeglycolateoxidase	0	0.0071955	0.179515	0.293959	0.0306192	0.100051	-0.0214797	0.187768	0.336428	0.21661	-0.045443	0.371838	0.125006	0.538041	0.0528949	0.508936	-0.0143553	-0.0558912	0.0291463	0.236164	-0.0607392	-0.174621
LA1489	EC3.6.-.-:Hydrolases-ActingonAcidAnhydrides1.982.2	-0.0356239	0.284514	-0.0579701	-0.027675	0.0588937	0.0159576	0.046921	0.112367	0.120294	0.555816	-0.121679	0.182692	0.0694519	0.546956	-0.172488	0.320773	-0.181421	0.0593553	-0.0229004	0.155213	-0.0949116	0.157044
LA1490	ribosomallargesubunitpseudouridinesynthaseC	0.0203404	0.255803	0.147202	0.102994	-0.0593553	0.0484122	0.134477	0.359521	0.0484122	0.316146	0.0232698	0.212881	-0.0565835	0.447844	-0.0717627	0.240009	-0.105678	0.23634	-0.0607392	0.0679388	-0.0908534	0.271426
LA1491	Na+/H+antiporter	-0.0398403	0.214125	0.0908029	0.230203	-0.0676387	-0.0799754	-0.0662614	0.215368	0.215915	0.449957	-0.109695	0.650765	-0.0229004	0.583038	-0.0579701	0.810649	-0.0143553	0.207893	-0.0524159	0.14401	-0.0342157	0.140124
LA1492	Na+/H+antiporter	-0.0827026	0.0894982	0.224317	0.440421	-0.0426443	0.131313	0.00144342	0.175045	0.332789	0.556797	0.0664274	0.681674	0.181149	0.531069	0.104697	0.835116	-0.129613	-0.00723157	-0.0989585	0.168123	-0.0908534	0.22404
LA1493	COG0739:Membraneproteinsrelatedtometalloendopeptidases	-0.0565835	-0.0380063	0.295128	0.371838	-0.153157	-0.0398403	0.0603973	-0.0203404	-0.130931	0.27023	0.155213	0.575312	0.100051	0.27262	0.215915	0.584	-0.0328061	0.1137	-0.0071955	0.237864	-0.0538064	0.0881416
LA1495	NovelGene	-0.00863031	0.335712	0.0409718	0.37629	0.123434	0.0694519	-0.146655	0.168642	0.00144342	0.370722	0.181149	0.438293	-0.0071955	0.458382	0.195946	0.617298	-0.0621217	0.283329	-0.132248	-0.289244	-0.151859	0.296311
LA1496	hypotheticalproteinLIC12262	0.00144342	0.102994	0.046921	0.0690147	0.0101344	0.0306192	0.0439433	0.144046	-0.105678	0.051024	0.21927	-0.0232698	0.177882	0.360645	0.309359	0.0881416	-0.119024	0.195348	-0.0690147	-0.132248	-0.100305	0.200379
LA1497	hypotheticalproteinLIC12261	0.0816138	-0.109359	0.327348	0.077243	0.39973	0.215915	0.195946	0.125651	-0.655352	-0.643856	0.436354	0.051024	0.205896	0.111031	0.416962	-0.110916	0.0454314	0.077243	0.107803	-0.318461	0.013043	0.0935602
LA1498	hypotheticalproteinLIC12260	-0.0607392	-0.132894	-0.0593553	0.0482362	0.166503	0.0380063	0.00868224	0.0579701	-0.455229	0.123004	0.295128	0.255803	-0.0949116	0.129613	0.114035	0.253384	-0.136191	0.0114956	-0.104337	-0.27023	-0.301002	0.0593553
LA1499	cytoplasmicmembraneprotein	-0.521051	-0.488026	-0.299831	-0.0969617	0.0892673	0.0454314	-0.0579701	0.328836	0.265345	0.444667	-0.259423	0.227741	0.109359	0.711054	-0.279768	0.320773	-0.771463	-0.985645	-0.0758749	-0.0243197	-0.941106	-0.8863
LA1501	hypotheticalproteinLIC12258	-0.0827026	0.415759	-0.0342157	0.313826	0.0694519	0.0320936	-0.123004	0.232661	0.112475	0.451013	-0.0635029	0.631337	-0.119024	0.495695	0.00868224	0.72334	-0.207893	0.309176	-0.194087	-0.0551957	-0.077243	0.24123
LA1503	RNA-bindingProteins1.162.2	-0.159629	0.0313952	-0.0827026	0.269033	0.192645	0.158429	0.0603973	0.1137	-0.051024	0.422233	0.166503	0.290424	0.137648	0.189034	0.120294	0.37629	-0.172488	0.117695	-0.0894982	-0.311503	-0.380729	0.015783
LA1504	EC3.1.-.-:Hydrolases-ActingonEsterBonds1.368.5;EC4.2.-.-:Lyases-Carbon-OxygenLyases1.162.2;EC2.1.-.-:Transferases-TransferringOne-CarbonGroups1.058.6;Outermembrane1.058.6	0.018878	0.254594	0.148801	0.182692	0.046921	0.0101344	0.125006	0.183963	0.114035	0.371838	0.0846703	0.37629	0.0218044	0.289244	0.103147	0.359521	0.215915	0.158337	-0.0172093	0.0588937	-0.112367	-0.0588937
LA1507	outermembraneprotein	-0.14274	0.379621	-0.107018	0.215368	0.176251	0.104697	-0.141433	0.358396	0.132894	0.372952	-0.0799754	0.49057	0.0800879	0.751035	-0.0398403	0.540027	-0.283329	0.015783	-0.112367	-0.00288251	-0.0908534	0.235114
LA1508	NovelGene	0.152003	0.271426	-0.0827026	0.253384	0.277534	-0.244887	-0.125651	0.266637	0.107803	0.318461	0.0923402	0.768078	0.15682	0.78576	0.341903	0.77905	-0.194087	0.0342157	-0.0426443	-0.0758749	-0.0676387	0.168642
LA1510	hypotheticalproteinLIC12252	0.103147	0.306846	-0.0894982	0.298658	0.347399	-0.157044	-0.0854247	0.390668	-0.00288251	0.27262	0.0800879	0.846393	0.0218044	0.792439	0.432455	0.791606	-0.205393	0.041243	0.0892673	0.0203404	-0.0840643	0.196607
LA1511	L-aspartateoxidase	-0.195348	0.144046	-0.237564	0.271426	0.380822	-0.157044	-0.132248	0.625738	0.0218044	0.403813	-0.112367	0.775683	-0.260628	0.864731	0.106249	0.961253	-0.190299	0.147958	-0.134878	-0.163499	-0.0731347	0.244887
LA1512	hypotheticalproteinLIC12249	-0.105678	0.271426	-0.225275	0.301002	0.248108	-0.27858	-0.137504	0.515006	-0.119024	0.532068	0.00288828	0.859174	-0.24245	0.90766	0.199255	0.986229	-0.265437	0.128293	-0.0551957	-0.209141	-0.100305	0.244887
LA1513	carboxy-terminalprocessingprotease	-0.149259	-0.0218044	-0.194087	0.0398403	0.428566	-0.199123	-0.0786098	0.27023	-0.0894982	0.366252	-0.00144197	0.364012	-0.285698	0.389567	0.28279	0.546956	-0.123004	0.0989585	0.325539	-0.0786098	0.00868224	0.230203
LA1514	pyridoxalphosphatebiosyntheticprotein	-0.149259	-0.0649175	-0.305679	0.115033	0.32916	-0.298658	-0.132248	0.43189	-0.164786	0.129613	-0.0398403	0.506907	-0.210389	0.66175	0.166503	0.587845	-0.259423	0.181421	0.00144342	-0.301002	-0.185232	0.27023
LA1515	hypotheticalproteinLIC12247	-0.15056	-0.0320936	-0.22404	0.276199	0.296899	-0.130931	-0.153157	0.402722	-0.015783	0.334568	-0.00432161	0.706641	0.166503	0.676267	0.275786	0.703101	-0.211635	-0.018878	0.0785637	-0.197865	-0.0962619	0.149259
LA1516	tRNAisopentenyltransferase	0.0484122	0.0313952	-0.0827026	0.153157	0.351074	-0.182692	-0.112367	0.352759	0.0335695	0.521051	0.0291463	0.495695	0.0101344	0.512985	0.272297	0.70044	-0.128293	0.111031	0.109359	-0.0894982	-0.0881416	0.22033
LA1517	probablehostfactor-1protein	0.077041	0.115033	-0.0071955	-0.0394883	0.248108	0.0724828	0.239566	-0.117161	0.114035	0.302173	0.351074	-0.407364	0.199255	-0.15682	0.260152	-0.533242	-0.0200577	0.0593553	0.0380063	0.226004	-0.0635029	0.149259
LA1518	mannose-1-phosphateguanylyltransferase	0.121863	-0.0846703	0.0262051	0.0799754	0.0499049	-0.0949116	0.134477	0.0703893	-0.0840643	0.167358	0.312939	-0.200913	0.0908029	-0.272297	0.365871	-0.340075	-0.0129262	-0.0649175	0.205896	0.432455	0.139236	0.0551957
LA1520	hypotheticalproteinLIC12241	0.0724828	0.0867838	0.0664274	0	0.147202	0.0831412	0.177882	-0.242977	0.298673	0.0690147	0.229382	-0.614845	0.325539	-0.481969	0.139236	-0.691989	0.0144996	-0.289827	0.103147	0.378944	-0.0114956	-0.100051
LA1521	CheW-likeprotein	0.209228	0.164786	-0.0214797	-0.222633	0.013043	-0.128293	0.0174171	-0.309359	0.132894	0.286881	0.246395	-0.524915	0.438307	-0.224317	0.222633	-0.272297	-0.146655	-0.481969	0.0350469	0.452057	0.0954196	-0.0969617
LA1522	hypotheticalproteinLIC12239	0.182786	-0.0439433	-0.144046	-0.0306192	-0.00575927	-0.0840643	0.046921	0.0186342	-0.117695	0.27262	0.364013	-0.397828	0.0101344	-0.446148	0.177882	-0.300448	-0.141433	0.0271541	0.00578235	0.236164	-0.0607392	0.132248
LA1523	Transmembrane2.083.9	0.109359	0.219091	-0.045443	-0.341903	0.07552	-0.00288251	-0.0551957	-0.246395	-0.24732	-0.0380063	0.155213	-0.641604	0.212568	-0.467932	0.174621	-0.675765	-0.15056	0.077243	-0.0071955	0.120294	-0.14274	0.00288251
LA1526	CBS	0.0709665	0.200379	0.298673	-0.00578235	0.229382	0.109359	0.954557	0.0200577	0.172994	0.265437	0.305788	0.197865	0.422752	0.0257376	0.327348	0.0676387	0.392137	0.133564	0.164884	0.100051	-0.255803	-0.118727
LA1528	PASResponseregulatorreceiverHistidinekinaseA,N-terminalHistidinekinase,homodimericCheY-like	0.117161	0.045443	0.00868224	-0.0454314	-0.051024	-0.125651	0.00144342	0.0114956	-0.0200577	0.211635	0.26708	-0.510457	0.169745	-0.305788	0.134477	-0.369595	-0.0922074	0.00863031	0.0380063	0.244685	-0.137504	0.051024
LA1532	fructose-bisphosphatealdolaseclassI	0.227692	0.195348	0.0203404	0.140124	0.0634092	-0.0214797	0.0409718	0.0426443	0.0985055	0.225275	0.286304	-0.263612	0.263612	0.0648829	0.190997	-0.134477	-0.133564	-0.120294	0.0892673	0.32916	0.161653	0.196607
LA1533	EC2.7.-.-:Transferases-TransferringPhosphorus-ContainingGroups5.398.8;EC3.1.-.-:Hydrolases-ActingonEsterBonds4.498.2;Transmembrane1.368.5	0.222633	0.222805	-0.0384362	0.182692	-0.0635029	-0.125651	0.106249	0.232661	-0.134878	0.235114	0.28279	-0.284546	0.164884	-0.236164	0.15682	-0.312939	-0.320773	-0.0679388	0.0954196	0.424688	0.0484122	0.0468403
LA1535	Outermembrane1.058.6	0.0573917	0.0071955	0.00144342	-0.123434	-0.0745054	-0.015783	0.356606	-0.251539	0.093879	0.0621217	0.199255	-0.0619024	0.39973	-0.364013	0.300448	-0.606035	-0.0894982	-0.0513992	0.140826	0.336428	-0.0342157	0.164786
LA1536	Transmembrane2.083.9	0.26708	0.0703893	-0.123004	0.0894982	-0.0676387	-0.0881416	0.184425	-0.140826	0.0877334	0.0143553	0.200913	0.0143553	0.174621	-0.229382	0.284546	-0.21424	-0.0908534	0.126973	0.205896	0.407364	0.0306192	0.140124
LA1537	hypotheticalproteinLIC12229	0.132894	-0.234465	0.444184	-0.0740006	-0.0690147	0.100051	0.281036	-0.0101344	-0.474047	0.159629	0.155213	0.158337	0.215915	-0.0846703	0.199255	0.41792	0.318326	0.311503	0.134477	0.107803	-0.00288251	-0.0603973
LA1541	hypotheticalproteinLIC12226	0.0985055	0.219091	-0.0214797	0.051024	-0.0356239	-0.0922074	0.181149	-0.0513992	0.24127	0.10165	0.205896	0.0635029	0.249822	0.0257376	0.209228	-0.104697	-0.0342157	0.0229004	0.189351	0.254978	0.0528949	-0.00723157
LA1542	hypotheticalproteinLIC12225	0.00723157	0.227741	-0.0565835	0.167358	-0.104337	-0.133564	0.128156	-0.0454314	0.249822	0.235114	0.21424	0.133564	0.312939	0.0840643	0.093879	0.00863031	-0.172488	-0.150401	0.120294	0.277534	0.0350469	0.233888
LA1543	heavymetaleffluxpump	-0.0662614	0.0731347	-0.0186342	0.136191	0.0892673	-0.0538064	0.134477	0.151859	0.321928	0.309176	0.176251	0.339137	0.0985055	0.195348	0.0908029	0.123004	-0.158337	-0.362158	0.00433459	0.323733	0.120294	-0.046921
LA1544	hypotheticalproteinLIC12223	0.192645	0.109695	0.0603973	0.16092	0.0394883	-0.0949116	0.177882	-0.134477	0.253257	0.230203	0.351074	0.24245	0.265345	0.00288251	0.202572	-0.0694519	-0.0496308	-0.24127	0.16004	0.397828	0.0499049	0.00288251
LA1546	hypothetical protein	-0.0143553	0.305679	-0.140124	-0.163268	0.0923402	0	0.131313	-0.0232698	0.182786	0.16221	0.132894	-0.305788	0.184425	0.0827026	0.0203404	-0.397828	-0.311503	-0.504305	0.0499049	0.182786	0.00578235	0.144046
LA1548	COG0475:Kef-typeK+transportsystems,membranecomponents	-0.0565835	0.124328	-0.0186342	0.0922074	-0.00144197	-0.0496308	0.187707	0.111031	0.288065	0.136191	0.265345	-0.0306192	0.215915	0.1137	0.147202	-0.0634092	-0.22033	-0.0335695	-0.0579701	0.0908029	-0.0426443	0.266637
LA1549	beta-lactamaseregulatoryprotein1	-0.0313952	-0.12658	-0.120352	0.0271541	-0.126973	0.0846703	0.312939	0.0342157	0.163268	0.0257376	0.136062	-0.0409718	0.158429	0.0356239	0.115597	-0.182786	-0.0143553	-0.0262051	0.0174171	0.0877334	-0.0299829	-0.0679388
LA1550	hypotheticalproteinLIC12219	0.125006	0.288063	0.0159576	0.0398403	0.07552	0.137648	0.486004	-0.407364	0.137648	-0.0350469	0.320126	0.0538064	0.109359	-0.362158	0.305788	-0.21424	-0.189034	-0.304006	0.0335695	0.114035	-0.210389	-0.0335695
LA1552	histidinekinasesensorprotein	0.086201	0.138814	-0.0214797	-0.0335695	0.00288828	0.0203404	0.382702	0.0745054	-0.015783	-0.112475	0.275786	-0.139236	0.0969617	-0.209228	0.172994	-0.293359	-0.0538064	-0.109359	0.0394883	0.120294	-0.180148	0.0285692
LA1553	putativelipoprotein	-0.166073	0.112367	-0.0922074	-0.0247367	0.0365259	0.0543923	0.205896	-0.0101344	0.430509	0.175045	-0.336855	-0.388355	0.00433459	0.253384	0.013043	0.0676387	-0.169925	-0.112475	-0.0854247	0.128156	0.00578235	-0.027675
LA1554	hypotheticalproteinLIC12216	-0.151859	0.045443	0.22095	0.215368	-0.27023	-0.0398403	0.00723157	-0.0380063	0.013043	-0.606035	0.0588937	0.366252	-0.105678	-0.0203404	0.204233	0.253384	-0.140124	-0.415037	0.0454314	0.21927	-0.0440443	-0.448115
LA1555	hypotheticalproteinLIC12215	-0.109695	0.105678	-0.0328061	0.00575927	-0.045443	-0.0648829	0.0831412	0.0758749	0.45799	0.283329	-0.0243197	0.22404	0.07552	0.366252	-0.0100637	0.22033	-0.166073	-0.0846703	-0.0635029	0.181149	0.142417	0.0468403
LA1556	putativecytochromeoxidaseassemblyfactor	-0.0129262	-0.150401	0.118727	-0.0969617	-0.0398403	0.013043	0.121863	-0.209228	0.416962	0.263034	0.176251	0.0342157	0.1976	-0.0846703	0.148801	-0.07552	-0.155749	-0.520769	0.0877334	0.224317	0.0694519	-0.131313
LA1563	HeatshockproteinHsp20HSP20-likechaperone	-0.260628	0.0243197	0.134477	0.15056	-0.16092	0.140826	0.263612	-0.16004	0.641604	0.226509	0.131313	0.22404	0.321928	-0.125006	0.249822	0.147958	0.209228	-0.0634092	0.204233	0.327348	-0.158337	0.192825
LA1564	Hsp15-likeprotein	-0.201634	0.0313952	-0.105678	-0.202572	-0.0342157	-0.0071955	0.0892673	-0.253257	0.114035	0.0607392	-0.207893	-0.0439433	0.0800879	0.0482362	-0.102994	-0.147202	-0.140124	-0.21927	-0.077243	0.0291463	-0.100305	-0.249822
LA1567	putativelipoprotein	-0.119024	0.109695	-0.645241	-0.571322	0.0394883	0.100051	-0.618239	-0.982791	-0.396159	-1.35845	-0.855192	-1.1016	0.137648	0.295135	-0.97966	-1.06492	-0.111031	-0.15682	-0.352759	-0.647084	-0.564622	-1.02621
LA1569	putativelipoprotein	-0.0962619	0.252173	-0.504875	-0.270556	-0.0717627	0.0291463	-0.0703893	0.0881416	0.369595	0.0867838	-0.73292	-0.330973	0.0484122	0.282143	-0.614474	-0.305788	-0.190299	0.0200577	-0.0881416	0.24127	-0.137504	0.164786
LA1572	hypotheticalproteinLIC12207	0.325539	0.437228	-0.255803	-0.492079	0.129734	0.224317	0.415037	0.0271541	-0.116365	0.244887	0.166503	-0.53952	0.0320936	-0.0394883	-0.157044	-0.813499	-3.86086	-6.96578	0.152003	0.0831412	-0.1137	0.0143553
LA1576	DNA-bindingprotein,putative	0.0724828	0.443607	0.473931	0.0854247	0.0335695	0.202572	0.32916	-0.547932	0.121863	-0.181149	0.426625	-0.323733	0.444184	-0.209228	0.428566	-0.189351	-1.67672	-3.77596	0.011588	0.152003	-0.120352	-0.270556
LA1577	COG0451:Nucleoside-diphosphate-sugarepimerases	0.0365259	0.045443	0.195946	0.158337	0.137648	0.0831412	0.0365259	0.00144197	0.265345	0.204141	-0.0313952	0.191563	0.194295	0.180148	0.137648	0.293959	-2.1167	-3.8365	0.018878	0.261881	-0.00288251	-0.2567
LA1578	PeptidaseS10,serinecarboxypeptidaseFADdependentoxidoreductase	0.0846703	-0.086201	0.232769	0.0328061	0.0892673	0.0424568	0.258425	0.0271541	0.104697	0.0935602	0.110916	0.0313952	0.217591	0.235114	-3.60538	-6.96578	-3.80777	-6.26534	-2.92067	-2.849	-3.22759	-4.71786
LA1579	Phosphoheptoseisomerase	0.121863	0.124328	0.179515	-0.129734	0.195946	0.0892673	0.242977	-0.018878	0.184425	0.00863031	0.0664274	0.171207	0.110916	0.348232	-5.03778	-5.05889	-4.06953	-5.57347	-3.6325	-3.8514	-3.74147	-8.96578
LA1580	UDP-glucose4-epimerase	-0.154454	-0.1976	0.0573917	-0.0306192	0.0694519	0.0174171	0.0603973	-0.0159576	0.207561	0.285698	-0.168642	0.109695	0.0484122	0.426533	-6.26272	-6.50635	-5.04658	-8.96578	-4.49352	-5.48633	-5.35082	-8.38082
LA1581	mannose-1-phosphateguanyltransferase	-0.0370307	-0.0365259	-0.109695	0.045443	0.0262051	0.077041	-0.0071955	-0.093879	0.226004	0.181421	-0.200379	0.155749	-0.0496308	0.386259	-7.14852	-4.03505	-5.63958	-7.64386	-3.12482	-6.26735	-4.90256	-7.64386
LA1582	ADP-heptosesynthetase	-0.145351	-0.172994	0.077041	-0.0499049	0.0306192	0.0588937	-0.0813396	-0.0409718	0.0694519	0.226509	-0.107018	0.267835	0.0709665	0.305679	-5.8421	-9.96578	-5.2847	-7.64386	-5.23714	-5.75494	-4.38908	-7.38082
LA1583	UDP-glucose4-epimerase	-0.0299829	0.0786098	-0.0200577	-0.0335695	0.0846703	-0.0676387	-0.144046	0.0676387	0.0740006	0.348232	-0.166073	0.273814	-0.111031	0.498761	-1.67446	-1.25843	-3.48401	-3.77596	-1.97269	-1.89569	-3.11403	-3.92139
LA1584	Proteinkinase-like	-3.48877	-5.71786	-4.65655	-5.2109	-3.38018	-4.83147	-4.68106	-5.05889	-0.27858	0.50284	-3.67604	-6.15843	-4.42371	-5.79586	-5.1201	-6.05889	-5.72966	-8.96578	-4.89898	-5.51163	-4.7469	-6.96578
LA1585	transketolase	-3.79098	-6.15843	-5.42921	-6.26534	-4.50418	-5.15765	-5.13824	-4.92139	0.21424	0.618239	-4.52381	-6.79586	-5.37041	-6.50635	-5.65595	-6.50635	-5.62164	-7.64386	-5.03848	-5.77241	-3.92277	-8.96578
LA1586	transketolasebetasubunit	-0.565597	-0.974262	-1.38571	-1.51457	-0.54498	-0.602172	-0.864731	-0.805913	0.0159576	0.169925	-0.940355	-1.05889	-0.917623	-0.463947	-7.03576	-9.96578	-6.22066	-7.64386	-6.06406	-6.24125	-5.93336	-8.38082
LA1587	hypotheticalproteinLIC12193	-0.0662614	-0.0740006	-0.0370307	-0.011588	0.0649175	-0.0867838	-0.16092	-0.232769	-0.108357	0.331132	-0.0799754	0.153157	-0.164786	0.0799754	-5.98662	-9.96578	-6.42583	-8.96578	-5.5873	-6.43383	-3.04614	-8.38082
LA1588	hypotheticalproteinMagn03011293	0.263612	0.126973	0.155213	-0.150401	0.302226	0.140826	0.172994	-0.263612	-0.230203	0.233888	0.110916	0.206643	0.164884	0.177599	-3.86879	-6.50635	-7.22494	-9.96578	-4.61712	-4.62381	-3.01257	-8.38082
LA1589	mutatorprotein	0.21424	-0.16004	0.011588	-0.123434	0.311148	0.110916	0.0174171	-0.125006	-0.0328061	0.395063	-0.0370307	0.0243197	0.131313	0.132248	-6.62466	-6.96578	-3.60549	-5.96578	-6.9034	-7.04014	-3.62679	-6.38082
LA1590	SAM-dependentmethyltransferase	0.018878	0.0214797	-0.137504	-0.106249	0.296899	-0.0370307	-0.0398403	-0.0985055	-0.252173	0.361768	0.114035	0.255803	-0.051024	0.571434	-5.43773	-9.96578	-5.84104	-6.50635	-4.86592	-5.32625	-3.12085	-6.50635
LA1592	NovelGene	-2.9782	-5.26534	-4.3673	-7.38082	-4.05189	-4.69966	-5.06704	-4.68038	-3.78524	-8.38082	-5.36653	-6.79586	-3.88811	-6.15843	-5.64036	-9.96578	-6.1685	-9.96578	-4.52932	-5.38681	-2.84418	-8.38082
LA1593	COG0358:DNAprimase(bacterialtype)	-0.123004	-0.0573917	-3.73216	-6.96578	-4.46715	-3.96486	0.086201	-0.129734	-4.05502	-7.96578	-4.88279	-7.15843	0.0439433	0.295135	-4.02857	-6.05889	-6.95582	-6.26534	-4.02521	-5.30458	-2.24275	-6.96578
LA1594	hypotheticalproteinLIC12188	-0.163499	0	-5.04063	-6.96578	-4.92861	-5.25456	-0.314986	0.0496308	-3.63424	-5.87832	-5.54779	-5.87832	-0.157044	0.477159	-5.40016	-6.50635	-5.80877	-7.64386	-5.02414	-5.34376	-3.37253	-8.38082
LA1595	DegT/DnrJ/EryC1/StrSaminotransferase	-0.0370307	0.0799754	-5.80015	-7.38082	-5.26131	-4.71436	-0.0935602	-0.0831412	-0.22033	0.232661	-5.04562	-5.38082	-4.18396	-5.96578	-4.26379	-6.50635	-6.23663	-8.96578	-4.74615	-4.45207	-3.19928	-7.64386
LA1596	methionyl-tRNA(fmet)n-formyltransferase	-0.151859	0.172488	-5.44221	-7.38082	-6.56509	-5.20269	-0.153157	-0.0969617	-0.436162	0.24123	-2.96107	-3.23786	-5.12714	-8.96578	-5.21214	-6.96578	-6.46832	-8.38082	-5.322	-6.14958	-3.9115	-8.38082
LA1597	NovelGene	0.248108	-0.415037	-2.09963	-3.15843	-3.64374	-2.86057	-3.10148	-4.2109	-2.13389	-4.35107	-3.5022	-4.53952	-3.11836	-4.96578	-4.53854	-6.50635	-3.01667	-2.82623	-3.08967	-2.79514	-2.41007	-7.64386
LA1599	Transmembrane1.982.2;EC2.4.-.-:Transferases-Glycosyltransferases1.778.4	-0.0129262	0.0621217	-4.47878	-5.44222	-5.25153	-4.0635	-6.48565	-9.96578	-6.43626	-8.38082	-6.71059	-7.64386	-6.14162	-7.96578	-5.81127	-7.96578	-7.10694	-6.64386	-5.54739	-6.52417	-3.5145	-7.64386
LA1600	ABCtransporter,transmembraneregionABCtransporterAAAATPase	-0.15056	0.168642	0.013043	0.342555	-6.15212	-6.01572	-6.48927	-8.38082	-5.45756	-7.96578	-6.73277	-7.15843	-7.15149	-7.64386	-6.32164	-6.96578	-8.02003	-9.96578	-5.2299	-7.0743	-4.92752	-8.96578
LA1601	WxcM-like,C-terminalRmlC-likecupin	0.373327	0.129613	0.195946	-0.0877334	-3.35558	-4.05207	-4.29785	-5.38082	-2.74179	-5.79586	-4.97948	-5.87832	-3.68852	-5.57347	-4.65558	-4.57347	-3.75446	-5.1078	-3.68426	-4.02742	-2.42196	-5.64386
LA1602	NovelGene	0.305788	0.225275	0.120294	-0.0218044	-4.21614	-3.77915	-7.02097	-6.38082	-5.40344	-6.96578	-7.68693	-7.15843	-6.28782	-8.96578	-8.12712	-6.96578	-4.95261	-6.64386	-4.88972	-5.54343	-6.46004	-6.50635
LA1603	Glycosyltransferase,family2	0.24127	0.302173	0.0306192	0.227741	-4.35459	-4.9606	-8.39388	-9.96578	-4.457	-7.15843	-8.12907	-8.96578	-8.05099	-8.96578	-9.38452	-7.96578	-5.8824	-6.96578	-5.50957	-6.71293	-5.38926	-7.38082
LA1604	hypotheticalproteinLIC12178	0.258425	0.147958	-0.0717627	-0.093879	-3.73346	-4.80864	-6.95652	-7.96578	-4.70343	-9.96578	-6.88794	-8.96578	-6.70555	-7.96578	-7.86749	-6.96578	-5.95042	-6.50635	-5.97877	-5.76293	-5.3966	-9.96578
LA1605	COG1083:CMP-N-acetylneuraminicacidsynthetase	0.229382	0.21661	-0.0384362	-0.205896	0.202572	0.109359	-3.81762	-4.47393	-3.49851	-4.53952	-3.46271	-5.57347	-4.13249	-5.44222	-4.98668	-4.23786	-3.9138	-5.79586	-4.6081	-3.99032	-4.63842	-4.8365
LA1606	unknown	0.21424	0.303342	-0.0662614	0.0854247	0.00288828	-0.077243	-7.69858	-7.15843	-6.20516	-9.96578	-8.13872	-7.64386	-6.50687	-8.96578	-10.5907	-9.96578	-4.69131	-8.96578	-6.21185	-6.40965	-5.40929	-9.96578
LA1607	blr5990	0.227692	0.303342	-0.550901	-0.68966	0.123434	-0.0593553	-7.86623	-7.96578	-5.93097	-8.38082	-8.04524	-9.96578	-7.36243	-8.96578	-8.53482	-7.96578	-5.08108	-7.64386	-5.73292	-6.23883	-8.49912	-7.38082
LA1608	putativehexapeptidetransferasefamilyprotein	0.258425	0.0962619	-0.893751	-1.13289	0.0159576	-0.0551957	-5.32204	-8.38082	-3.93923	-7.64386	-5.71556	-7.15843	-6.79133	-8.96578	-7.85702	-6.50635	-6.47164	-7.64386	-5.14527	-5.64169	-3.23097	-8.96578
LA1609	N-acetylneuraminicacidsynthetase	0.129734	0.195348	-0.183963	-0.21927	0.0892673	-0.100305	-6.01277	-7.96578	-5.41762	-7.38082	-8.05682	-8.96578	-6.8909	-9.96578	-8.88328	-7.96578	-6.91468	-7.64386	-5.68521	-6.42262	-5.24016	-8.38082
LA1610	putativeN-acetylglucosamine-6-phosphate2-epimerase/N-acetyl...	0.258425	0.365133	-0.209141	-0.492079	0.0740006	-0.0129262	-7.17719	-6.64386	-7.14362	-7.38082	-10.5539	-8.96578	-7.6993	-8.96578	-8.96861	-9.96578	-6.01792	-6.96578	-5.85422	-6.78059	-6.19117	-7.64386
LA1611	ORF_10;similartoNucleotidyltransferase	0.123434	0.293959	-0.115033	-0.0365259	-0.015783	-0.0745054	-6.39666	-7.96578	-6.28327	-8.38082	-8.23258	-8.96578	-8.53388	-8.96578	-9.49591	-6.96578	-6.60586	-8.96578	-5.63331	-7.23443	-4.72982	-9.96578
LA1612	NovelGene	0.158429	0.189034	-0.732052	-0.522841	-0.0342157	-0.100305	-7.13648	-6.79586	-6.52799	-8.38082	-8.52988	-7.64386	-8.31634	-8.96578	-9.19048	-7.96578	-6.31241	-7.64386	-6.31145	-7.19027	-5.8675	-8.96578
LA1613	sialicacidsynthase	0.110916	0.323082	-0.0854247	-0.0649175	0.086201	0.00144342	-5.71243	-7.96578	-6.1399	-8.96578	-7.76694	-8.96578	-7.76354	-9.96578	-8.87408	-9.96578	-5.99154	-6.26534	-5.7817	-6.80341	-7.39505	-8.38082
LA1614	aminotransferase,DegT/DnrJ/EryC1/StrSfamily	0.0969617	0.116365	-0.0129262	0.0186342	0.077041	-0.0799754	-7.01742	-6.64386	-6.81324	-7.96578	-8.6986	-8.96578	-8.77445	-8.96578	-8.7945	-9.96578	-6.14233	-7.64386	-5.87659	-7.40359	-7.09892	-8.38082
LA1615	Acylneuraminatecytidylyltransferase	0.232769	0.0922074	-0.0328061	-0.295128	0.0588937	0.0218044	-4.24694	-4.35107	-5.53291	-6.96578	-6.41523	-8.96578	-7.04023	-8.96578	-6.46902	-7.96578	-7.08081	-8.38082	-3.32366	-7.04321	-5.13426	-7.38082
LA1616	alcoholdehydrogenase	0.187707	0.159629	-0.077243	-0.163268	-0.00575927	-0.0186342	-5.27422	-8.38082	-4.63209	-9.96578	-6.85095	-7.64386	-6.59267	-7.96578	-7.89057	-7.96578	-6.37481	-7.38082	-5.31625	-5.75114	-4.69839	-7.38082
LA1617	DNA-bindingProteins1.676.2	0.260152	0.147958	-0.0881416	-0.100051	0.0923402	0.115597	-3.84318	-6.64386	-5.14804	-7.38082	-7.01093	-7.15843	-6.54603	-8.96578	-8.54753	-6.50635	-5.85748	-6.05889	-5.44943	-6.32612	-5.09035	-7.64386
LA1618	NovelGene	0.0816138	0.169925	-0.248535	-0.352916	-0.0328061	0.0101344	-3.6757	-9.96578	-5.25108	-8.96578	-7.84305	-8.96578	-8.2612	-8.96578	-7.93201	-7.96578	-6.60179	-6.64386	-5.10652	-6.33045	-6.91459	-8.96578
LA1619	hypotheticalproteinLIC12163	0.0877334	0.200379	0.164884	0.140124	-3.69666	-5.29583	-5.61756	-9.96578	-5.63799	-7.38082	-8.8309	-8.96578	-11.3065	-9.96578	-10.0163	-7.96578	-7.07675	-8.38082	-5.04915	-7.60137	-8.19605	-8.38082
LA1620	hypotheticalproteinLIC12162	-0.499782	-0.706041	-0.662661	-0.915936	-0.283329	-0.370722	-4.50309	-8.96578	-6.05498	-6.96578	-7.38235	-8.96578	-8.53299	-9.96578	-6.0314	-7.96578	-6.46583	-6.50635	-3.91762	-5.53546	-4.9364	-7.64386
LA1621	6-phosphogluconolactonase/glucosamine-6-phosphateisomerase/deaminase	-0.0468403	-0.0908029	-0.715454	-0.76366	-0.107018	-0.0648829	-4.31868	-8.38082	-6.13553	-6.50635	-6.57322	-6.79586	-11.7707	-7.64386	-4.77994	-6.96578	-6.73121	-6.50635	-3.08406	-3.94897	-4.69911	-6.96578
LA1622	PeptidaseS26,signalpeptidaseIBacterialtransferasehexapeptiderepeatTrimericLpxA-like	-2.67129	-5.71786	-0.21661	-0.522841	-0.0662614	0.0232698	-2.51677	-6.05889	-2.8542	-7.38082	-4.48858	-5.15843	-5.20203	-5.96578	-3.29205	-5.05889	-4.29057	-6.96578	-2.43403	-3.04247	-2.54077	-5.38082
LA1624	HPCH/HPAIaldolasefamilyprotein	0.0831412	0.377401	-0.0607392	-0.174621	0.0424568	0.093879	-4.777	-7.96578	-4.19038	-7.64386	-6.88729	-8.96578	-5.77508	-5.2109	0.249822	-0.0306192	-5.41031	-7.64386	0.117161	0.362158	0.22095	-0.132894
LA1625	3-deoxy-manno-octulosonatecytidylyltransferase	0.0724828	0.0867838	0.118727	0.0635029	-0.0114956	0.0724828	-3.82802	-8.38082	-4.30437	-8.38082	-6.63096	-8.96578	-7.37777	-7.96578	0.189351	0.316146	-5.50453	-7.64386	0.0424568	0.504305	0.148801	-0.0513992
LA1626	oxidoreductasefamilyprotein	0.0724828	0.157044	0.0558912	0.051024	0.0908029	0.21424	-4.83178	-7.38082	-4.75045	-7.38082	-6.61646	-8.96578	-6.57704	-9.96578	0.172994	0.43082	-4.46153	-6.96578	-0.0745054	0.307573	0.123434	0.0313952
LA1627	Inositolmonophosphatase	0.0573917	0.253384	-0.0257376	-0.16004	0.186065	0.0785637	-4.24641	-7.38082	-4.64645	-6.96578	-6.87514	-9.96578	-5.85175	-8.96578	-0.0976108	-0.046921	-6.44377	-6.50635	0.0350469	0.177882	0.0558912	-0.0424568
LA1628	EC3.1.-.-:Hydrolases-ActingonEsterBonds3.194.7;EC2.3.-.-:Transferases-Acyltransferases1.471.3;EC4.2.-.-:Lyases-Carbon-OxygenLyases1.368.5	-0.0607392	0.117695	0.174621	0.215368	0.192645	0.171368	-5.25671	-8.38082	-5.29116	-7.96578	-6.49586	-7.15843	-7.11704	-8.96578	-4.15785	-6.96578	-5.83362	-8.96578	-3.11587	-3.57337	-3.50526	-5.57347
LA1629	COG0111:Phosphoglyceratedehydrogenaseandrelateddehydrogenases	0.00288828	0.107018	0.279284	0.185232	0.0831412	0.0588937	-3.97462	-6.26534	-5.22412	-7.64386	-6.14513	-7.15843	-8.95415	-8.96578	-4.93456	-6.96578	-6.74559	-7.38082	-3.8507	-4.67723	-4.45365	-8.96578
LA1630	hypotheticalproteinLIC13510	0.0785637	0.308011	0.0159576	-0.100051	0.261881	0.158429	-3.43749	-7.15843	-4.60774	-8.38082	-4.99792	-5.57347	-4.91777	-5.64386	-5.3818	-5.71786	-5.38612	-6.26534	-3.98231	-4.91514	-4.12209	-6.05889
LA1631	COG1208:Nucleoside-diphosphate-sugarpyrophosphorylaseinvolvedinlipopolysaccharidebiosynthesis/translationinitiationfactor2B,gamma/epsilonsubunits(eIF-2Bgamma/eIF-2Bepsilon)	0.192645	0.0593553	0.171368	0.185232	0.293359	0.0724828	-4.50449	-7.96578	-5.90922	-7.38082	-6.47356	-8.96578	-8.02037	-8.96578	-6.78035	-6.50635	-5.90306	-6.05889	-4.99494	-6.25327	-5.64097	-8.96578
LA1632	COG0451:Nucleoside-diphosphate-sugarepimerases	0.0892673	0.123004	0.242977	0.298658	0.172994	0.093879	-6.51423	-8.38082	-6.38365	-7.96578	-7.38288	-9.96578	-12.0773	-9.96578	-8.30119	-9.96578	-7.10351	-7.64386	-5.36943	-7.51686	-6.33276	-8.96578
LA1633	COG1898:dTDP-4-dehydrorhamnose3,5-epimeraseandrelatedenzymes	0.013043	0.133564	0.248108	0.253384	0.204233	0.249822	-4.72252	-5.57347	-3.9201	-6.50635	-6.21012	-6.79586	-4.6884	-7.96578	-7.15747	-6.96578	-7.63142	-6.50635	-4.03615	-5.94406	-3.89229	-9.96578
LA1634	COG0451:Nucleoside-diphosphate-sugarepimerases	0.117161	0.128293	0.304006	0.177599	0.380822	0.117161	-5.902	-6.64386	-5.80702	-7.96578	-6.93397	-8.96578	-6.75649	-7.96578	-6.71317	-6.96578	-7.02223	-8.38082	-5.59228	-7.17039	-5.56026	-8.38082
LA1635	Glycosyltransferase,family2	0.1976	0.167358	0.123434	-0.0218044	0.229382	0.15682	-5.59735	-7.15843	-7.07766	-7.38082	-6.11128	-7.64386	-4.5787	-8.96578	-5.93525	-7.96578	-6.85812	-6.26534	-5.6207	-7.69563	-5.30363	-6.79586
LA1637	hypotheticalproteinLIC12147	0.26708	0.190299	-0.513996	-1.02327	0.164884	0.100051	-1.0895	-2.49818	-2.04019	-1.2863	-1.54942	-2.1976	-2.26303	-0.897	-1.96014	-1.125	-2.14241	-1.221	-2.22157	-2.76956	-1.98514	-0.882
LA1638	Polysaccharidedeacetylase	0.189351	0.121679	-1.07929	-1.25154	0.166503	0.15682	-6.59313	-8.38082	-5.56471	-8.38082	-6.54012	-8.96578	-7.52497	-9.96578	-7.6634	-7.96578	-7.13384	-6.96578	-5.92393	-6.23884	-5.52895	-7.64386
LA1639	unknown	0.242977	0.0271541	0.0573917	0.0129262	0.0439433	-0.00863031	-6.67436	-7.38082	-7.23377	-8.38082	-6.48766	-9.96578	-7.56685	-8.96578	-7.28278	-7.96578	-7.05951	-8.38082	-6.44455	-7.45405	-6.7685	-7.38082
LA1640	integralmembraneprotein	0.186065	0.0607392	0.0144996	-0.00578235	0.15682	0.0558912	-6.15395	-6.05889	-5.57413	-8.38082	-5.05598	-8.96578	-7.45633	-9.96578	-6.53431	-7.96578	-7.0822	-9.96578	-6.5197	-7.13388	-6.51031	-9.96578
LA1641	unknown	0.187707	0.195348	-0.22033	-0.166503	0.0846703	0.0159576	-4.57495	-5.79586	-0.847997	-0.192645	0.150401	-0.128156	-0.853597	-1.06794	-5.22226	-9.96578	-7.67648	-4.87832	-4.50271	-5.87988	-4.1206	-6.50635
LA1642	glycosyltransferase	0.222633	0.0538064	-5.18971	-7.38082	-3.75264	-4.20828	-6.51218	-6.26534	-4.60466	-9.96578	-4.18023	-7.64386	-6.11128	-8.96578	-7.67681	-7.96578	-6.78923	-7.38082	-6.36929	-7.04053	-6.07333	-8.38082
LA1643	UDP-glucose4-epimerase	0.07552	0.0114956	0.215915	0.271426	0.0954196	0.0350469	-0.0786098	-0.0513992	-0.00575927	0.343692	0.171368	0.314986	0.018878	0.16221	-5.68361	-6.50635	-7.73259	-7.38082	-5.73357	-7.46566	-6.69142	-7.64386
LA1644	nucleoside-diphosphate-sugarepimerase	0.0394883	0.0370307	0.0740006	0.23634	0.204233	-0.0496308	0.0203404	0.051024	-0.348232	0.145351	0.367732	0.250962	-0.200379	0.222805	-1.4547	-6.96578	-6.53261	-8.96578	-4.66032	-5.74055	-3.19551	-8.96578
LA1645	UDP-N-acetylglucosamine2-epimerase	-0.0867838	0.10165	0.0985055	0.501821	0.164884	-0.123004	-0.0271541	0.192825	-0.189034	0.204141	0.186065	0.49774	-0.178874	0.27023	-6.02529	-9.96578	-7.36646	-6.96578	-4.8902	-7.08659	-4.97769	-6.79586
LA1646	unknown	0.104697	0.140124	-0.0129262	0.266637	0.123434	-0.153157	0.00433459	-0.00144342	-0.381837	0.392867	0.438307	0.356144	-0.10165	0.191563	-3.43776	-4.03505	-4.25051	-4.50635	-3.12201	-3.81055	-3.55937	-4.29336
LA1647	unknown	0.112475	0.0342157	0.00433459	0.371838	0.114035	-0.108357	-0.0271541	0.0786098	-0.440421	0.196607	0.200913	0.276199	-0.172488	0.194087	-5.48407	-7.96578	-6.01612	-7.64386	-4.58286	-6.08927	-4.96292	-8.38082
LA1648	hypotheticalproteinLIC12136	0.232769	-0.0306192	-0.108357	-0.0679388	-0.102994	-0.0607392	0.190997	0.163499	-0.482332	0.144046	0.395929	-0.0306192	-0.0579701	0.129613	-3.1884	-6.50635	-3.87735	-5.1078	-3.34908	-3.92343	-2.94448	-6.38082
LA1649	polysaccharidebiosynthesisexportprotein	0.131313	0.104337	0.086201	0.519039	0.011588	-0.166073	-0.0813396	0.111031	-0.24245	0.168642	0.190997	0.531069	-0.045443	0.389567	0.323733	0.536053	-2.543	-1.053	0.0394883	-0.351628	-0.182692	0.21661
LA1650	unknown	0.0785637	-0.0664274	0.0816138	0.380729	-0.0867838	-0.292782	-0.0551957	0.129613	-0.334568	0.204141	0.272297	0.368489	-0.0100637	0.259423	0.33825	0.328836	-2.5541	-0.97143	0.14401	-0.449957	-0.336855	0.181421
LA1652	unknown	0.148801	0.206643	0.0634092	0.147958	-0.00863031	-0.0579701	0.0908029	-0.0203404	-0.454176	0.0758749	0.388355	-0.0908029	-0.0565835	0.147958	0.184425	-0.018878	-3.22543	-5.1078	-0.0662614	-0.770618	-0.449957	0.0243197
LA1653	glycosyltransferase	0.415037	0.0813396	0.373327	0.0894982	-0.250962	-0.158337	0.0573917	-0.16004	-0.261832	-0.158429	0.454032	-0.189351	0.161653	-0.244685	0.249822	-0.41889	-0.306846	-0.360305	-0.0143553	0.0144996	-0.0243197	-0.0969617
LA1654	hypotheticalproteinLIC12131	0.103147	-0.0439433	-0.337996	-0.659723	-0.369606	-0.232661	-0.252173	-0.749038	-0.443607	-0.384584	-0.534062	-1.191	0.011588	-0.813499	-0.240009	-1.25843	-0.635058	-0.83908	-0.133564	-0.120352	-0.370722	-0.395929
LA1655	unknown	0.454032	0.0731347	0.202572	0.227741	-0.205393	-0.0758749	-0.051024	-0.345564	-0.154454	0.158337	0.33825	-0.0985055	0.202572	-0.125006	0.246395	-0.234465	-0.254594	-0.2567	0.0588937	0.0232698	-0.0243197	-0.00144342
LA1656	unknown	0.483985	-0.077041	0.177882	-0.184425	-0.319618	0.0724828	0.227692	-0.382702	-0.319618	0.0854247	0.800877	-0.411195	-0.0200577	-0.739372	-2.79867	-6.50635	-0.233888	-0.177882	-2.31557	-2.62035	-3.30743	-5.44222
LA1657	unknown	0.345564	0.192825	0.139236	0.100305	-0.228973	-0.210389	0.174621	-0.300448	-0.183963	-0.0954196	0.448115	-0.362158	0.166503	-0.293359	-4.35318	-6.96578	-0.309176	-0.104697	-2.80818	-3.39438	-4.12507	-8.96578
LA1658	glycosyltransferase	0.330973	0.0962619	0.397828	0.136191	-0.190299	-0.200379	0.21424	-0.237864	-0.045443	-0.253257	0.56918	-0.268817	0.194295	-0.300448	-0.27023	-0.902389	-0.130931	-0.0218044	-0.49774	-0.587845	-0.301002	-0.446148
LA1659	RmlC	0.286304	0.164786	0.268817	0.125651	-0.0840643	-0.149259	-0.149259	-0.510457	0.254978	0.275007	0.16004	-0.0543923	0.258425	0.0071955	0.145605	-0.171368	-0.105678	-0.187707	0.14401	0.327348	0.128156	-0.0380063
LA1660	dTDP-4-dehydrorhamnosereductase	0.137648	0.0579701	-0.42975	-0.617056	-0.157044	-0.261832	0.0365259	-0.0664274	0.260152	-0.239566	-0.0356239	-0.504305	-0.233888	-0.520769	-0.645241	-1.18442	-0.258217	-0.270556	-0.24123	0	-0.404903	-0.562772
LA1661	dTDP-glucose4,6-dehydratase	-0.0482362	0.200379	0.21424	0.366252	0.0291463	-0.100305	0.0409718	0.041243	0.312939	0.051024	0.181149	0.290424	0.0969617	0.132248	0.161653	0.328836	-0.169925	-0.0923402	-0.0867838	0.121863	-0.0949116	0.177599
LA1662	RmlA	0.0218044	0.260628	0.24127	0.387363	0.013043	-0.166073	-0.00144197	-0.0320936	0.309359	0.115033	0.0954196	0.331132	0.204233	0.166073	0.232769	0.350497	-0.10165	-0.136062	-0.0229004	0.305788	0.202572	0.00144197
LA1663	unknown	0.176251	0.233888	0.0877334	-0.0306192	-0.0976108	-0.00863031	0.174621	-0.26708	0.152003	-0.0218044	0.347399	0.27023	0.22095	-0.128156	0.349235	-0.0350469	-0.124328	-0.248108	0.231075	0.286304	0.0558912	-0.0603973
LA1664	dTDP-rhamnosyltransferase	0.336428	0.0342157	0.14401	0.051024	-0.124328	-0.0908534	0.281036	-0.261881	-0.129613	0.10165	0.632629	0.041243	0.179515	-0.134477	0.253257	-0.171368	-0.163499	-0.125006	0.152003	0.210897	-0.0200577	0.0551957
LA1666	unknown	0.132894	0.0482362	0.0603973	0.115033	-0.0908534	-0.137504	0.0365259	-0.189351	-0.252173	-0.0218044	0.409278	-0.0101344	-0.107018	-0.176251	0.0831412	-0.21424	-0.112367	-0.104697	0.161653	0.0174171	0.027675	0.255803
LA1667	unknown	0.101598	0.189034	0.112475	0.189034	-0.0867838	-0.0799754	-0.0214797	-0.0528949	0.281036	0.197865	0.0846703	0.121679	0.349235	0.134878	0.209228	0.163499	-0.149259	-0.0679388	0.0528949	0.077041	-0.10165	0.100305
LA1668	hypotheticalproteinLIC12117	0.323733	-0.189351	-0.0676387	-0.011588	-0.22404	0.0543923	0.277534	-0.50226	-0.182692	-0.356606	0.522841	-0.798366	0.115597	-1.36587	0.450084	-0.943416	-0.0285692	-0.0800879	0.249822	0.284546	0.300448	-0.239566
LA1669	hypotheticalproteinLIC12116	0.142417	0.173767	0.302226	0.199123	0.0174171	0.013043	0.0892673	-0.147202	0.397828	0.0799754	0.132894	0.128293	0.0558912	-0.224317	0.300448	-0.202572	-0.0854247	-0.109359	0.202572	0.314733	0.199255	-0.226004
LA1671	ankyrin-likeprotein	-0.117695	0.16092	0.136062	0.387363	-0.0370307	-0.16221	0.121863	0.0786098	0.492079	0.291604	0.131313	0.392867	0.189351	0.413594	0.14401	0.284514	-0.187768	0.0384362	-0.015783	0.336428	0.114035	0.209141
LA1674	putativelipoprotein	-0.124328	0.352759	0.281036	0.359521	0.115597	0.0908029	0.155213	0.163499	0.286304	0.191563	0.0335695	0.476122	0.0709665	0.57628	0.101598	0.676267	-0.0313952	-0.0634092	0.0439433	0.210897	0.0291463	0.0143553
LA1675	rRNA-bindingProteins1.058.6	-0.147958	0.100305	0.204233	0.658097	0.388355	0.0320936	0.0694519	0.418999	0.195946	0.260628	-0.0565835	0.461529	0.0291463	0.704872	0.260152	0.546956	0.123434	0.326537	0.164884	0	-0.132248	0.151859
LA1676	single-strandbindingprotein	-0.115033	0.397255	0.349235	0.217851	0.195946	0.22095	0.224317	0.237564	0.380822	0.191563	-0.0551957	0.421156	0.286304	0.471968	0.140826	0.478195	-0.0214797	-0.0409718	-0.0114956	0.249822	0.00433459	0.0854247
LA1677	30SribosomalproteinS18	0.110916	-0.33825	0.150401	0.169925	0.210897	0.293359	-0.00432161	-0.0709665	0.0846703	0.521051	0.204233	-0.263612	0.432455	-0.125006	0.311148	-0.0409718	-0.0257376	0.252173	0.0908029	0.397828	0.195946	0.211635
LA1678	ribosomalproteinL9	0.0409718	0.364012	0.288065	0.340277	0.236164	0.182786	0.093879	0.0243197	0.275786	0.350497	0.0484122	0.695994	0.164884	0.520045	0.182786	0.733788	-0.00288251	-0.103147	0.0424568	0.330973	0.123434	0.051024
LA1679	AAAATPaseDnaB-likehelicase,N-terminalDnaB-likehelicase,C-terminal	-0.0717627	0.331132	0.239566	0.238787	0.186065	0	0.125006	0.196607	0.320126	0.166073	-0.128293	0.397255	-0.0894982	0.571434	0.0320936	0.569491	-0.14274	-0.209228	-0.0243197	0.296899	-0.0758749	-0.110916
LA1680	aspartyl-tRNAsynthetase	-0.109695	0.16092	0.349235	0.306846	0.046921	0.120294	0.0892673	0.045443	0.347399	0.369606	0.0320936	0.640621	0.163268	0.604071	-0.0172093	0.706641	-0.222805	-0.117161	-0.045443	0.286304	-0.0172093	0.1137
LA1682	phosphatestarvation-inducibleprotein	-0.0114956	0.23634	0.104697	0.117695	0.148801	0.148801	0.0634092	0.00288251	0.131313	0.0579701	-0.0243197	0.568519	0.293359	0.471968	0.200913	0.627607	-0.182692	-0.261881	-0.0440443	0.222633	0.152003	-0.0144996
LA1683	hypotheticalproteinLIC12106	-0.0328061	0.392867	0.204233	0.368489	0.123434	0.0985055	0.114035	0.0908534	0.277534	0.24123	0.0954196	0.735522	0.0985055	0.46048	0.129734	0.800745	-0.204141	-0.0800879	-0.0356239	0.207561	0.0320936	0.0593553
LA1684	hypotheticalproteinLIC12105	0.077041	0.153157	0.352916	0.0635029	0.0232698	0.168123	0.320126	-0.112475	0.136062	0.0524159	0.253257	0.290424	0.229382	0.246104	-0.00288251	-0.0528949	-0.147958	-0.1976	0.0724828	0.311148	-0.149259	-0.289827
LA1685	NuclearReceptors3.295.2	-0.0827026	0.166073	0.380822	0.543991	0.224317	0.100051	0.0573917	0.199123	0.246395	0.469886	0.0499049	0.655352	0.0174171	0.507921	0.117161	0.683472	0.00868224	0.133564	-0.166073	0.168123	-0.10165	0.136191
LA1688	arginyl-tRNAsynthetase	0.0218044	0.125651	0.356606	0.41792	0.161653	0.161653	0.131313	0.0786098	0.311148	0.173767	0.0528949	0.389567	-0.126973	0.381837	0.0306192	0.454176	-0.200379	-0.0380063	-0.15056	0.152003	0.104697	0.116365
LA1689	CinA	-0.051024	-0.0262051	0.268817	0.387363	0.120294	0.109359	-0.0214797	0.137504	0.158429	0.38405	-0.0551957	0.526069	-0.0813396	0.520045	0.027675	0.703101	-0.0962619	0.0129262	-0.204141	0.077041	0.00578235	0.00144197
LA1690	hypotheticalproteinLIC12100	-0.041243	0.0356239	0.169745	0.206643	0.136062	0.077041	0.121863	0.226509	0.140826	0.289244	0.0634092	0.173767	-0.111031	0.305679	-0.0398403	0.22033	-0.117695	-0.0603973	-0.237564	-0.182692	-0.0579701	0.0690147
LA1691	hypotheticalproteinLIC12099	-0.902267	-1.45403	-0.614474	-0.734563	-0.380729	-0.546956	0.0740006	0.187768	-0.362891	-0.646112	-0.597412	-0.53952	-0.045443	0.413594	-0.764686	-0.541618	-0.261832	-0.520769	-0.316146	-0.227741	-0.694212	-0.76366
LA1692	EC2.4.-.-:Transferases-Glycosyltransferases6.099.0;EC3.1.-.-:Hydrolases-ActingonEsterBonds3.295.2;EC2.7.-.-:Transferases-TransferringPhosphorus-ContainingGroups2.489.3;EC5.1.-.-:Isomerases-RacemasesandEpimerases2.185.4	0.00288828	0.237564	0.158429	0.266637	0.164884	0.0846703	0.0409718	0.319618	0.142417	0.108357	-0.0313952	0.296311	-0.129613	0.248535	-0.0342157	0.410341	-0.0881416	0.351628	-0.205393	-0.227741	-0.175045	0.285698
LA1693	ATP-bindingregion,ATPase-likeHistidinekinaseA,N-terminalBacterialsensorprotein,C-terminalHistidinekinase,homodimeric	-0.164786	0.271426	0.1976	0.24123	0.128156	0.117161	0.0203404	0.37629	0.134477	0.353888	0.0439433	0.410341	0.0144996	0.424385	0.0232698	0.543991	-0.195348	0.344828	-0.253384	-0.167358	-0.10165	0.282143
LA1694	Transmembrane1.471.3	-0.126973	0.321928	0.268817	0.172488	0.296899	0.137648	0.181149	0.255803	0.207561	0.259423	-0.051024	0.173767	0.163268	0.453122	0.0846703	0.325386	-0.132248	0.116365	-0.115033	-0.0143553	-0.0143553	0.105678
LA1695	PreproteintranslocaseSecGsubunit	-0.176323	0.134878	-0.0328061	0.180148	0.07552	0.158429	-0.24732	0.0229004	0.182786	0.192825	-0.124328	0.519039	0.086201	0.327687	0.227692	0.554834	-0.180148	0.0200577	-0.123004	-0.0271541	-0.138814	-0.0923402
LA1696	triosephosphateisomerase	-0.108357	0.366252	0.0306192	0.280956	0.248108	0.0969617	-0.0908534	0.327687	0.314733	0.301002	0.013043	0.485427	-0.00575927	0.479231	0.176251	0.587845	-0.119024	0.246104	-0.222805	-0.158337	-0.199123	0.125651
LA1698	hypotheticalproteinLIC12093	0.018878	0.164786	-0.0482362	0.0799754	0.0335695	-0.231432	-0.396159	0.116365	-0.252173	0.00863031	0.0588937	-0.101598	-0.279768	0.0745054	0.00144342	-0.018878	-0.0894982	0.0607392	-0.130931	-0.386259	-0.463622	-0.16004
LA1700	EC2.3.-.-:Transferases-Acyltransferases1.058.6;Structuralprotein(Matrixprotein,Coreprotein,Viralocclusionbody,Keratin)1.058.6	-0.246104	-0.249822	0.0985055	-0.0335695	0.352916	0.110916	-0.100305	0.0071955	0.533242	0.0579701	0.0528949	0.112367	-0.692427	-0.442222	-0.0143553	-0.327348	-0.177599	-0.0892673	0.110916	-0.49057	0.826233	-0.0409718
LA1701	mRNA-bindingProteins1.058.6	-2.92733	-4.79586	-3.17057	-5.2109	-2.90554	-2.94991	-4.69733	-4.1078	0.0923402	0.280956	0.172994	0.306846	-3.87971	-6.38082	-3.07587	-6.50635	-0.0908534	0.1137	-2.42412	-3.14176	-0.178874	0.196607
LA1702	NovelGene	-3.43669	-5.05889	-4.2322	-5.71786	-3.51753	-4.06255	-5.58247	-4.18442	0.172994	0.27739	0.117161	0.60502	-4.40749	-6.79586	-3.25595	-6.96578	-0.176323	0.290424	-2.90516	-3.47119	-0.00144197	0.212881
LA1703	phosphoglyceratekinase	-0.237564	0.0524159	0.0262051	0.296311	0.136062	0.011588	-0.202888	0.240009	0.246395	0.27858	-0.121679	0.470927	-0.254594	0.598365	-0.0538064	0.733788	-0.176323	0.0827026	-0.273814	-0.211635	-0.128293	0.0758749
LA1704	glyceraldehyde-3-phosphatedehydrogenase	-0.185232	0.185232	-0.0100637	0.261832	0.253257	0.0954196	-0.0271541	0.260628	0.0785637	0.0813396	-0.0976108	0.438293	-0.0840643	0.526069	0.125006	0.550901	-0.116365	0.195348	-0.211635	-0.259423	-0.140124	0.0468403
LA1707	NovelGene	0.086201	0.248535	-3.26409	-7.38082	0.395929	0.140826	0.236164	0.185232	0.0969617	0.374066	-3.32984	-7.64386	-4.26881	-7.64386	-3.33657	-7.96578	0.12658	0.255803	-2.50462	-3.26003	-3.32077	-6.05889
LA1709	responseregulator	0.0247367	-0.0603973	0.0923402	-0.0816138	0.163268	0.321928	0.251539	0.0908534	-0.0745054	0.128293	0.2567	-0.093879	0.279284	0.0129262	0.195946	-0.234465	-0.0328061	0.323082	-0.015783	-0.291604	-0.421156	0.0758749
LA1710	histidinekinasesensorprotein	-0.226509	-0.140826	-0.350497	-0.26708	0.194295	-0.183963	0.011588	0.381837	-0.337996	0.0827026	0.0203404	-0.0543923	-0.0100637	0.352759	0.107803	0.0299829	-0.381837	-0.163268	-0.121679	-0.435095	-0.607863	-0.161653
LA1711	histidinekinasesensorprotein	-0.0989585	-0.107803	-0.107018	0.177599	0.316528	-0.168642	-0.100305	0.244887	-0.111031	0.045443	0	0.470927	-0.120352	0.529071	0.293359	0.546956	-0.180148	0.155749	-0.0579701	-0.27858	-0.222805	0.0426443
LA1712	signalpeptidaseI	0.0603973	0.0717627	-0.185232	0.0100637	0.236164	-0.191563	-0.126973	0.273814	-0.136191	0.0172093	0.00433459	0.339137	0.011588	0.60027	0.253257	0.37629	-0.171207	0.0648829	0.0513992	-0.164786	-0.158337	0.0551957
LA1714	hypothetical protein	0.134477	0.121679	-0.124328	0.0799754	0.288065	-0.164786	-0.0426443	0.145351	-0.159629	0.299831	0.0908029	0.575312	0.224317	0.445727	0.479955	0.750178	-0.0676387	0.194087	0.07552	-0.115033	-0.116365	0.121679
LA1715	hypotheticalproteinLIC12084	-0.0285692	0.173767	-0.0690147	0.22033	0.296899	-0.0731347	-0.0827026	0.305679	-0.0786098	0.333424	0.114035	0.570463	0.0740006	0.655352	0.248108	0.659011	-0.130931	0.305679	0.0454314	-0.303342	-0.254594	0.227741
LA1719	cysteinesynthase	0.142417	0.051024	-0.207893	0.0976108	0.226004	-0.183963	-0.153157	0.288063	0.018878	0.252173	-0.169925	0.43082	-0.0482362	0.768925	0.150401	0.635058	-0.0621217	0.386259	0.187707	-0.0676387	-0.0100637	0.0922074
LA1721	DNAtopoisomeraseIprotein	-0.0881416	-0.0603973	-0.0894982	0.147958	0.200913	-0.289244	-0.045443	0.378512	-0.382944	0.0881416	0.21927	0.284514	-0.0635029	0.50284	0.288065	0.454176	-0.128293	0.353888	0.0831412	-0.396159	-0.320773	0.233888
LA1724	ABCtransporterATP-bindingprotein	-0.159629	-0.0484122	-0.222805	0.0370307	0.14401	-0.249749	-0.186501	0.240009	-0.0758749	0.204141	0.0573917	0.158337	0.234465	0.399445	0.22095	0.21661	-0.115033	0.339137	-0.189034	-0.596458	-0.408168	0.350497
LA1725	hypotheticalproteinLIC12077	0.118727	0.0989585	-0.0384362	-0.011588	0.00723157	-0.0607392	-0.0071955	-0.125006	0.161653	0.104337	0.182786	-0.181149	0.349235	-0.0923402	0.227692	-0.117161	-0.0468403	-0.0247367	-0.0468403	0.207561	-0.0662614	0.0285692
LA1726	Metal-dependentphosphohydrolase,HDsubdomain	0.222633	0.0579701	0.112475	-0.295128	0.166503	-0.0468403	0.41889	-0.300448	0.242977	-0.0144996	0.131313	-0.21927	0.336428	-0.202572	0.356606	-0.177882	0.246395	-0.277534	0.147202	0.496142	-0.0579701	-0.275786
LA1728	EC3.1.-.-:Hydrolases-ActingonEsterBonds1.676.2;Outermembrane1.058.6	0.0262051	0.144046	-0.0538064	-0.0846703	0.0409718	0.0513992	0.0603973	-0.21424	0.1976	0.238787	0.229382	-0.212568	0.514573	0.045443	0.246395	-0.209228	-0.0813396	0.0496308	0.0291463	0.246395	-0.145351	0.0758749
LA1729	aspartate1-decarboxylaseprecursorprotein	0.0335695	0.0271541	-0.0172093	-0.0877334	0.0543923	0.0424568	-0.0854247	-0.486004	0.293359	0.183963	0.158429	-0.195946	0.579922	-0.263612	0.246395	-0.195946	-0.0717627	-0.182786	0.150401	0.405451	-0.102994	-0.140826
LA1730	EC3.6.-.-:Hydrolases-ActingonAcidAnhydrides1.573.8	-0.0813396	-0.046921	-0.314986	0.434028	0.0649175	-0.0881416	0.0908029	0.317304	-0.260628	0.169925	-0.321928	0.43082	-0.0468403	0.40163	0.291592	0.989139	0.246395	0.659011	0.150401	0.123434	-0.267835	0.21661
LA1731	lipoateproteinligaseB	0.161653	-0.0247367	0.00288828	0.0426443	-0.0813396	-0.0867838	0.0394883	-0.110916	0.248108	0.0229004	0.0969617	-0.184425	0.330973	-0.0232698	0.131313	-0.22095	-0.107018	0.00432161	0.0454314	0.345564	-0.0703893	0.0690147
LA1733	Transmembrane2.590.3	0.163268	0.0989585	-0.0398403	-0.110916	-0.00863031	-0.137504	-0.0299829	-0.0740006	0.155213	0.0745054	0.139236	-0.251539	0.110916	0.0648829	0.0320936	-0.260152	-0.0854247	0.0854247	0.00723157	0.200913	-0.0524159	0.133564
LA1734	hypotheticalproteinLIC12070	0.0619024	0.109695	0.117161	0.0538064	-0.0143553	-0.0398403	0.139236	0.0243197	0.316528	0.166073	0.251539	-0.200913	0.289827	0.0799754	0.194295	-0.00288828	0.00433459	0.0922074	-0.100305	0.0365259	-0.0313952	0.145351
LA1735	VirulencefactorMVIN-like	0.12658	0	0.0785637	0.0482362	-0.0356239	-0.0648829	0.0499049	-0.134477	0.428566	0.144046	0.275786	-0.0985055	0.37146	-0.210897	0.182786	-0.0350469	-0.0342157	-0.171368	0.013043	0.140826	-0.0690147	0.0468403
LA1737	hypotheticalproteinLIC12067	-0.0976108	-0.514573	0.046921	-0.136062	-0.336855	-0.324235	0.0394883	-0.204233	-0.197865	0.0370307	0.518701	-0.284546	-0.0172093	-0.432455	0.00288828	-0.533242	-0.352759	-0.253257	-0.155749	-0.121679	-0.385155	-0.0558912
LA1738	Bacterialregulatoryprotein,MarR	0.0499049	0.275007	0.046921	-0.0174171	0.114035	-0.0496308	-0.0551957	-0.343732	0.093879	-0.459973	0.0709665	-0.251539	-0.168642	-0.469929	0.0785637	-0.599462	-0.0703893	-0.137648	-0.155749	-0.0676387	0.0306192	-0.16004
LA1739	hypotheticalproteinLIC12065	0.0409718	0.126973	0.107803	-0.352916	0.0709665	-0.0200577	0.345564	-0.200913	0.12658	-0.1976	0.275786	-0.123434	0.254978	-0.463947	0.181149	-0.657445	0.0816138	-0.0877334	0.0603973	0.0985055	0.0424568	-0.199255
LA1740	hypotheticalproteinLIC12064	-0.077243	0.260628	0.109359	0.340277	-0.0100637	-0.0440443	0.0908029	-0.00288828	0.516636	0.0214797	0.145605	0.296311	0.261881	0.0962619	0.258425	0.240009	-0.0881416	-0.0679388	0.00578235	0.115597	0.172994	0.141433
LA1741	acyltransferase	-0.123004	0.244887	0.0816138	0.14274	-0.0229004	-0.0827026	0.00723157	0.0143553	0.265345	-0.184425	0.0365259	0.124328	0.166503	0.132248	0.236164	0.0935602	-0.0881416	-0.117161	0.106249	0.150401	0.0969617	0.141433
LA1743	chemotaxisprotein	0.0439433	0.230203	0.0709665	0.0894982	-0.0100637	-0.0881416	0.125006	-0.115597	-0.0607392	-0.100051	0.237864	0.0989585	0.209228	0.0827026	0.251539	0.102994	-0.176323	-0.184425	0.00144342	0.0634092	0.0969617	0.0813396
LA1744	relatedtoMCP-glutamatemethylesterase(CheB)	-0.0114956	0.289244	0.0634092	0.180148	0.00723157	0.0424568	0.134477	-0.2567	0.327348	-0.0174171	0.136062	0.0482362	0.352916	0.0172093	0.222633	-0.0816138	-0.232661	-0.182786	-0.0398403	0.0159576	0.161653	0.304511
LA1745	histidinekinaseresponseregulatorhybridprotein	0.0101344	0.386259	0.0159576	0.115033	0.0232698	-0.0840643	0.192645	-0.147202	0.234465	0.136191	0.288065	0.119024	0.177882	0.117695	0.286304	0.133564	-0.132248	0.0172093	0.148801	0.153607	0.093879	0.0935602
LA1746	COG0642:Signaltransductionhistidinekinase	0.123434	0.271426	0.0528949	0.196607	-0.0662614	-0.0976108	0.300448	-0.166503	0.118727	0.275007	0.378944	0.219091	0.244685	-0.013043	0.416962	0.196607	-0.244887	-0.0969617	0.16004	0.37707	0.224317	0.24123
LA1750	EC3.1.-.-:Hydrolases-ActingonEsterBonds1.778.4;Transmembrane1.162.2;EC2.1.-.-:Transferases-TransferringOne-CarbonGroups1.058.6	-0.051024	0.313826	-3.8478	-3.71786	-3.10802	-3.93904	-2.66698	-4.2109	-2.93074	-6.15843	-1.94636	-1.314	-0.24732	-0.199255	-3.1504	-5.05889	-2.9813	-5.44222	-1.69243	-2.33285	-2.09559	-4.2109
LA1751	Transmembrane1.265.4;mRNA-bindingProteins1.058.6	0.0409718	0.228973	-4.22527	-4.03505	-3.83774	-3.36807	-3.057	-4.18442	-2.43989	-7.64386	-2.48774	-4.92139	-2.81537	-4.23786	-4.28659	-6.50635	-3.23251	-4.79586	-2.28924	-2.78743	-1.15834	-5.26534
LA1752	NovelGene	0.118727	0.259423	-5.11274	-6.26534	-6.7743	-4.11445	-3.50856	-7.38082	-4.11312	-6.96578	-4.41691	-8.96578	-4.84278	-7.64386	-4.18436	-7.96578	-3.6722	-7.38082	-2.39589	-3.33857	-3.16559	-8.96578
LA1756	hypotheticalproteinLIC12051	0.0528949	-0.222633	-4.08372	-7.96578	-6.10693	-3.55422	-1.69955	-7.15843	-2.91934	-6.64386	-4.51753	-8.96578	-6.2258	-8.96578	-4.43949	-6.96578	-3.60656	-4.50635	-2.48723	-3.96292	0.150401	0.583038
LA1757	hypotheticalproteinLIC12051	-0.228973	-0.537424	-5.94825	-5.87832	-6.85353	-4.99327	-2.39259	-7.38082	-4.20727	-7.38082	-5.09157	-8.96578	-6.87826	-8.96578	-4.63081	-7.96578	-4.24352	-6.26534	-2.80157	-4.94799	0.274041	0.594549
LA1758	hypotheticalproteinLIC12051	0.14401	-0.432455	-5.6571	-5.05889	-6.20943	-4.66829	-3.44692	-7.96578	-4.68437	-7.64386	-5.26517	-6.79586	-6.09085	-7.64386	-4.48052	-6.96578	-4.68544	-9.96578	-3.69722	-5.31647	0.0619024	0.0482362
LA1759	hypotheticalproteinLIC12050	-0.0813396	0.313826	-7.0651	-9.96578	-5.94946	-6.70002	-6.05174	-9.96578	-6.24321	-8.96578	-6.71319	-8.96578	-8.53093	-9.96578	-0.186501	0.609755	-5.43583	-7.64386	-3.91695	-5.76779	0.475936	0.54498
LA1763	hypotheticalproteinLIC12048	-1.39342	-1.152	-3.24016	-1.55639	-1.30217	-0.841571	-0.647084	-0.798366	-1.84519	-4.13289	-1.05172	-0.816037	-0.543991	-0.187707	-1.6107	-1.02915	-3.45339	-4.87832	-0.577248	-0.70044	-0.612588	-0.639355
LA1764	hypotheticalproteinLIC12048	-2.6487	-3.14561	-6.73162	-8.96578	-2.90304	-2.99585	-2.24001	-0.817	-6.36286	-9.96578	-1.97233	-1.485	-1.70044	-1.481	-2.84619	-3.39593	-5.1957	-9.96578	-1.69911	-2.14045	-1.62854	-1.314
LA1765	cytoplasmicmembraneprotein	-1.50589	-1.2863	-6.05055	-5.87832	-1.42653	-1.03984	-1.27739	-0.865122	-5.25255	-8.38082	-1.13159	-1.486	-0.664483	-0.488026	-1.61023	-1.46993	-3.82283	-6.05889	-0.344828	-0.729444	-0.897628	-0.795859
LA1767	EC3.6.-.-:Hydrolases-ActingonAcidAnhydrides1.676.2;EC3.1.-.-:Hydrolases-ActingonEsterBonds1.471.3;EC3.4.-.-:Hydrolases-Actingonpeptidebonds(Peptidases)1.162.2;Transmembrane1.162.2	-3.97398	-7.15843	-3.78649	-7.96578	-0.543991	0.336428	-3.3032	-1.554	-3.92106	-6.79586	-3.82518	-7.64386	-4.41102	-5.2109	-2.55434	-7.96578	-2.53032	-4.87832	-1.04194	-0.841571	-2.65145	-1.47393
LA1768	Integrase,catalyticregionWingedhelixDNA-binding	-6.05765	-7.15843	0.533242	0.291604	-0.496718	-0.0299829	1.0619	0.859174	-6.33364	-7.64386	-4.69577	-8.96578	0.321928	-0.0603973	-1.41684	-2.1078	-0.123004	-0.504305	0.134477	-0.355016	-0.138814	0.077243
LA1770	DNAbindingprotein	-6.54156	-6.50635	-0.989866	-1.04394	-0.566572	-0.169925	-1.05311	-1.15843	-1.78031	-1.12029	-2.98696	-4.03505	-2.10969	-1.12029	-1.3774	-1.71786	-0.418999	-0.375197	1.12029	0.650635	-0.858379	-0.99137
LA1771	EC3.1.-.-:Hydrolases-ActingonEsterBonds1.471.3	-2.39726	-6.50635	0.226004	-0.76366	-0.173767	0.42082	-0.151859	-0.724993	-0.782409	-0.91866	-1.37573	-2.47393	0.086201	-0.288065	0.086201	-0.803393	-0.391768	-0.386468	0.392137	-0.126973	0.0846703	0.45628
LA1773	Transmembrane5.598.9	-5.26926	-8.38082	-4.39259	-7.96578	-1.98222	-1.16672	-4.64501	-6.79586	-4.44864	-7.64386	-5.863	-8.96578	-1.21847	-1.62593	-0.454176	-0.701342	-2.9875	-6.96578	-3.02662	-3.37044	-0.864731	-0.708396
LA1774	EC2.5.-.-:Transferases-TransferringAlkylorArylGroups,OtherthanMethylGroups2.388.1	-4.30458	-8.38082	-4.03949	-7.96578	-3.80168	-3.99041	-5.2572	-5.79586	-4.77162	-8.96578	-5.87135	-8.96578	-0.768078	-1.12973	-0.255803	-0.382702	-3.2032	-9.96578	-2.43323	-3.38059	-1.17887	-0.766112
LA1775	NovelGene	-3.9013	-8.96578	0.142417	0.0635029	0.424688	1.0145	-3.52218	-7.96578	-4.48864	-8.96578	-4.87534	-5.71786	-4.59664	-8.96578	-4.62404	-7.96578	-3.50716	-6.64386	-2.73747	-3.45075	0.808437	1.30859
LA1776	hypothetical protein	-4.9191	-7.96578	-4.11927	-7.38082	-4.10685	-3.71282	-5.53229	-7.96578	-5.06493	-8.96578	-5.0376	-8.96578	-6.5233	-8.96578	-3.94841	-7.96578	-5.06867	-8.96578	-3.16366	-4.26978	-4.07253	-6.79586
LA1779	EC2.7.-.-:Transferases-TransferringPhosphorus-ContainingGroups4.097.7;DNA-bindingProteins1.880.4;EC1.3.-.-:Oxidoreductases-ActingontheCH-CHgroupofdonors1.265.4;EC3.6.-.-:Hydrolases-ActingonAcidAnhydrides1.162.2	-4.47236	-7.38082	-3.72541	-6.05889	-4.07142	-4.7301	-5.05041	-4.44222	-4.0306	-6.96578	-5.39544	-7.15843	-4.27806	-5.79586	-4.60235	-6.96578	-2.94804	-4.79586	-2.70377	-3.16446	-4.44308	-4.38082
LA1786	EC1.1.-.-:Oxidoreductases-ActingontheCH-OHgroupofdonors2.388.1;EC5.3.-.-:Isomerases-IntramolecularOxidoreductases1.778.4;EC3.5.-.-:Hydrolases-ActingonCarbon-NitrogenBonds,otherthanPeptideBonds1.265.4	-4.42727	-5.38082	-3.59443	-3.94342	-4.05163	-3.72115	-0.0854247	0.359521	-3.66334	-4.68038	-3.51753	-4.47393	-4.28288	-4.50635	-3.8886	-4.23786	-3.10852	-4.50635	-2.80715	-4.19912	-3.95149	-4.50635
LA1789	Transmembrane1.676.2	-5.57034	-8.96578	-4.39039	-7.96578	-7.80963	-4.44394	-0.311503	0.0071955	-3.87411	-9.96578	-5.24409	-7.64386	-5.72738	-8.96578	-4.94209	-7.96578	-4.84479	-8.96578	-3.45812	-4.60532	-4.48136	-7.64386
LA1791	NovelGene	-5.72708	-5.26534	-2.07451	-4.44222	-3.74728	-3.27813	0.22095	0.271426	-8.39705	-6.38082	-4.10928	-6.15843	-3.29807	-7.64386	-3.75264	-6.50635	-4.63616	-6.26534	-2.39397	-2.89394	-4.38522	-7.64386
LA1794	hypotheticalproteinlpg2568	-5.972	-8.96578	-5.27217	-7.96578	-1.92903	-1.53257	0.0800879	0.225275	-5.42247	-8.38082	-5.70772	-8.96578	-5.41356	-7.96578	-0.209141	-0.07552	-3.1865	-6.64386	-2.44255	-3.67694	-4.02901	-6.38082
LA1796	EC2.7.-.-:Transferases-TransferringPhosphorus-ContainingGroups2.185.4;EC2.3.-.-:Transferases-Acyltransferases1.162.2;EC3.1.-.-:Hydrolases-ActingonEsterBonds1.162.2;EC4.2.-.-:Lyases-Carbon-OxygenLyases1.162.2	-4.74604	-8.38082	-4.21506	-8.96578	-4.10919	-3.44864	-0.0786098	0.108357	-5.20996	-9.96578	-5.17113	-7.64386	-4.9737	-6.79586	-0.302173	-0.411195	-3.16253	-4.57347	-2.10635	-2.88538	-3.2211	-9.96578
LA1801	EC1.3.-.-:Oxidoreductases-ActingontheCH-CHgroupofdonors1.058.6;EC3.6.-.-:Hydrolases-ActingonAcidAnhydrides1.058.6;Outermembrane1.058.6;Transmembrane1.058.6;RNA-bindingProteins1.058.6;mRNA-bindingProteins1.058.6	-4.4019	-5.96578	-3.94092	-3.9885	-6.47954	-4.38654	0.172994	-0.0528949	-2.77357	-4.92139	-4.94444	-7.64386	0.21424	-0.145605	-0.117695	-0.766112	-0.312665	-0.1976	0.279284	0.229382	-1.86394	-6.38082
LA1806	[1.C.]Channels/Pores-Pore-formingtoxins(proteinsandpeptides)1.058.6	-4.98818	-8.38082	-4.34993	-7.96578	-0.595504	0.125006	-0.0299829	0.23634	-7.9101	-9.96578	-4.54745	-6.38082	0.150401	0.280956	-0.158337	-0.128156	0.68966	1.14926	0.354759	-0.0551957	-5.25051	-7.38082
LA1809	EC1.9.-.-:Oxidoreductases-Actingonahemegroupofdonors1.676.2;Transmembrane1.573.8;EC2.4.-.-:Transferases-Glycosyltransferases1.368.5;[3.E.]PrimaryActiveTransporters-Lightabsorption-driventransporters1.368.5;[3.D.]PrimaryActiveTransporters-Oxidoreduction-driventransporters1.265.4	-2.90207	-6.96578	-3.83562	-6.96578	-0.701327	-0.191563	0.077041	0.282143	-3.48646	-7.38082	-5.00032	-7.15843	0.16004	0.316146	-2.36905	-6.96578	-0.16092	0.154454	0.434403	-0.117695	-3.0321	-8.96578
LA1813	DNA-bindingProteins1.778.4;EC4.1.-.-:Lyases-Carbon-CarbonLyases1.058.6	-3.50538	-6.50635	-4.80601	-7.38082	-0.436162	-0.231432	-0.194087	0.42975	0.0969617	-0.270556	-5.59699	-6.38082	-0.0745054	0.553852	-3.46179	-9.96578	-0.344828	0.128293	0.332789	-0.250962	-2.47223	-5.79586
LA1815	EC2.4.-.-:Transferases-Glycosyltransferases7.999.0;EC4.1.-.-:Lyases-Carbon-CarbonLyases1.058.6;Outermembrane1.058.6;mRNA-bindingProteins1.058.6	-4.5043	-8.38082	-3.92657	-5.32193	-0.674461	-0.155749	-0.138814	0.015783	-0.154454	-0.112475	0.100051	-0.112475	-0.0703893	-0.123434	-0.228973	-0.701342	-0.427606	0.0384362	0.314733	-0.435095	-2.17664	-4.8365
LA1816	predicted transcriptional regulator,copG family	-5.82927	-7.96578	-5.64027	-5.05889	-1.07451	-0.159629	-0.108357	-0.510457	0.027675	-0.45799	-0.280956	-0.982791	-0.145351	-0.713119	-0.617298	-1.15843	-0.292782	-0.107803	0.182786	-0.0607392	-2.96292	-6.38082
LA1821	COG1045:Serineacetyltransferase	-5.31448	-4.57347	-3.96606	-6.50635	-0.629473	0.0306192	0.086201	-0.093879	-0.335712	-0.334607	-0.0370307	0.0579701	-0.164786	0.0676387	0.21927	0.271426	-0.202888	0.631337	0.351074	-0.207893	-3.71918	-8.38082
LA1823	NovelGene	-4.3029	-6.38082	-3.92837	-5.32193	-3.39726	-3.5363	-0.169925	0.111031	-0.706641	-0.231075	0.0588937	0.171207	-0.0854247	0.391768	-3.43563	-4.44222	-0.535058	-0.00288828	-0.119024	-0.751035	-4.01096	-6.05889
LA1824	EC2.4.-.-:Transferases-Glycosyltransferases4.698.4;EC5.3.-.-:Isomerases-IntramolecularOxidoreductases1.471.3	-5.55597	-8.96578	-5.51346	-7.38082	-4.82502	-5.10035	-5.46695	-4.75633	-4.62877	-8.38082	-6.22165	-7.64386	-5.35209	-7.96578	-4.49365	-6.50635	-3.54077	-7.64386	-2.40245	-3.83167	-4.22836	-8.38082
LA1825	hypotheticalproteinLIC10292	-6.64841	-9.96578	-7.02131	-7.96578	-4.27367	-5.61397	-6.39079	-4.87832	-5.07365	-8.96578	-6.58903	-8.96578	-6.59196	-7.15843	-4.54979	-7.96578	-3.0036	-6.96578	-2.13586	-3.43789	-4.35889	-5.79586
LA1826	hypothetical protein	-4.06204	-8.38082	0.78339	1.1003	0.378944	0.766112	0.76366	1.05797	-0.334568	0.0867838	-0.493647	-0.816037	1.02327	1.29807	-0.149259	-0.286304	0.2567	0.69332	1.81604	1.15843	1.56064	2.55557
LA1831	NovelGene	-5.01975	-9.96578	0.0365259	0.446786	-1.24732	-0.857583	0.309359	0.832688	-1.05033	-0.556393	-4.17624	-6.79586	0.229382	0.38405	-0.601221	-0.954557	0.831358	1.07998	1.00578	0.289827	0.997117	2.01042
LA1832	hypothetical protein	-5.8789	-7.64386	0.479955	0.476122	-0.748461	-0.291604	0.639355	0.534062	-0.445727	-0.362158	-6.20717	-8.96578	0.279284	-1.00578	-0.989866	-2.2863	0.957356	1.10836	1.1078	1.22769	1.68966	1.81558
LA1836	EC2.7.-.-:Transferases-TransferringPhosphorus-ContainingGroups1.058.6	-6.38393	-8.96578	0.545824	0.764686	-1.47249	-0.624803	0.72261	0.756169	-0.794936	-1	-7.39988	-7.64386	1.18115	0.0551957	-1.00504	-1.93236	1.02034	1.14078	0.994241	1.03505	1.77596	1.86235
LA1837	ATPase,ParAtype	-4.69633	-6.05889	-3.48993	-3.8365	-3.17489	-3.68044	-0.0243197	0.0949116	-3.29042	-4.15843	-3.28718	-4.71786	0.352916	-0.520769	-0.337996	-0.965784	-0.169925	-0.0709665	0.311148	0.403542	0.0365259	0.248535
LA1838	ParB-likenucleaseParB-likepartitionprotein	-5.80054	-7.15843	-4.67209	-7.38082	-3.54065	-4.78936	-0.00144197	0.0071955	-4.03237	-9.96578	-7.35112	-8.96578	0.323733	-0.422752	-0.323082	-0.78339	-0.16092	-0.226004	0.304006	0.407364	-0.0313952	0.159629
LA1839	NovelGene	-4.2721	-7.96578	-1.69866	-1.55639	-2.77926	-2.71127	0.152003	0.00144197	-2.90516	-1.55639	-6.6749	-8.96578	0.42082	-0.650635	-0.572405	-1.13289	0.134477	0.27739	0.182786	0.176251	0.274041	0.529071
LA1844	NovelGene	-3.30728	-6.26534	-6.55687	-7.96578	-1.9564	-1.6397	-2.35135	-1.314	-2.37351	-8.38082	-1.93395	-0.817	-1.52206	-2.72738	-3.56243	-6.96578	-2.65466	-7.38082	0.571322	0.844251	-2.11103	-4.79586
LA1846	Growthfactor1.368.5	-2.58592	-3.29336	-3.96394	-3.94342	-1.64708	-2.06695	-2.584	-3.75633	-3.28511	-4.05889	-1.25942	-2.32916	-3.28865	-3.27928	-2.20163	-3.52284	-2.49774	-3.15843	-0.476122	-0.720716	-1.94448	-1.12029
LA1848	Transmembrane2.388.1;NuclearReceptors1.162.2	0.2567	0.325386	-4.82665	-6.96578	-2.73855	-4.09119	-5.3952	-6.64386	-2.5373	-6.05889	-5.19641	-8.96578	-5.32582	-8.96578	0.0816138	-0.891643	-2.86513	-4.79586	0.120294	0.32916	-2.66038	-6.05889
LA1851	Transmembrane1.162.2;EC4.2.-.-:Lyases-Carbon-OxygenLyases1.058.6;rRNA-bindingProteins1.058.6	0.646112	0.107018	-3.50691	-6.50635	-0.0786098	0.217591	0.316528	-0.325539	-3.78461	-6.64386	-3.98641	-6.38082	-3.75884	-7.96578	-3.1551	-6.50635	-2.67469	-3.68038	-2.27143	-2.1375	-2.49723	-6.79586
LA1852	hypotheticalproteinLIC12041	0.199255	0.0635029	-4.17536	-6.26534	-0.0881416	-0.0214797	0.312939	0.0114956	-3.07587	-8.96578	0.166503	-0.365871	-4.86958	-7.15843	-2.94953	-6.96578	-2.76871	-6.26534	-2.40054	-2.79826	-3.12532	-6.05889
LA1853	COG2764:Uncharacterizedproteinconservedinbacteria	0.176251	-0.332789	-0.189034	-0.14401	-0.102994	-0.137504	0.263612	-0.424688	-0.0565835	-0.373327	0.224317	-0.0513992	0.428566	0.0172093	0.181149	-0.300448	0.186065	-0.424688	0.148801	0.265345	0.14401	-0.295128
LA1854	hypotheticalproteinLIC12036	-1.77863	-3.02327	-3.77104	-4.50635	-0.487486	-0.817214	-1.78869	-0.901	0.316528	-0.77596	-2.57022	-3.33643	-2.28747	-3.14561	-1.50843	-2.23107	-0.6107	-1.7084	-1.94673	-1.6951	-1.32596	-2.18442
LA1855	flagellarhook-basalbodycomplexprotein	-0.0468403	0.147958	-0.015783	0.0854247	0.210897	0.121863	0.125006	-0.00723157	0.641604	0.227741	-0.00144197	0.0676387	0.334607	0.24245	0.424688	0.0356239	0.106249	-0.0380063	0.0394883	0.246395	0.161653	0.0593553
LA1857	transcriptionalregulator(FURfamily)	-0.0717627	-0.341903	-0.112367	0.238787	0.288065	-0.215368	-0.528071	0.157044	-0.412511	-0.177882	0.109359	0.24732	-0.418999	0.136191	0.327348	0.306846	0.0846703	0.168642	0.286304	-0.0398403	-0.361768	0.151859
LA1858	ankyrindomainprotein	0.168123	-0.597278	-0.00575927	0.426533	-0.0813396	-0.145351	-0.102994	0.168642	-0.617298	0.49774	-0.0676387	-0.123434	0.212568	-0.483985	0.428566	0.263034	0.172994	0.580145	0.182786	0.253257	-0.0662614	0.335712
LA1859	catalase	0.0513992	0.137504	-0.0922074	0.015783	0.0144996	-0.128293	0.110916	-0.0740006	0.320126	0.0731347	0.0232698	0.0071955	0.295128	0.126973	0.152003	-0.0247367	-0.129613	-0.0846703	0.011588	0.261881	0.190997	-0.0320936
LA1860	histidinekinasesensorprotein	0.246395	0.309176	0.0203404	0.0370307	-0.00863031	-0.051024	0.232769	-0.0831412	0.249822	0.105678	0.212568	0.0840643	0.239566	0.0703893	0.375197	0.0143553	-0.0922074	-0.00288828	0.137648	0.39973	0.246395	-0.00288828
LA1862	tRNA/rRNAmethyltransferase	-0.0129262	0.263034	0.0174171	0.100305	0.0159576	-0.0172093	0.177882	-0.0877334	0.237864	0	0.229382	0	0.32916	-0.0262051	0.367732	-0.0247367	-0.132248	-0.00288828	0.0558912	0.0954196	0.00868224	0.235114
LA1863	cysteinyl-tRNAsynthetase	0.0291463	0.246104	0.046921	0.169925	0.093879	0.0101344	0.15682	0.0621217	0.189351	-0.0247367	0.182786	-0.0543923	0.169745	0.129613	0.248108	0.041243	-0.0114956	-0.0174171	-0.0635029	0.12658	0.0350469	0.0593553
LA1864	Acetylxylanesterase	-0.211635	0.0867838	-0.0496308	0.273814	0.0291463	0.0101344	0.117161	0.226509	0.263612	0.0881416	0.0380063	0.27023	0.0306192	0.155749	0.192645	0.347099	-0.0214797	-0.0573917	-0.136191	0.112475	-0.107018	0.16092
LA1865	COG0190:5,10-methylene-tetrahydrofolatedehydrogenase/Methenyltetrahydrofolatecyclohydrolase	-0.0524159	0.335712	0.0679388	0.217851	0.00578235	0.0335695	0.117161	0.215368	0.347399	0.1137	0.0664274	0.400538	0.0694519	0.358396	0.316528	0.543991	0.0603973	0.0496308	0.011588	0.395929	0.107803	-0.018878
LA1866	asparaginyl-tRNAsynthetase	-0.0922074	-0.0335695	-0.449957	-0.416962	-0.0356239	0.0424568	0.086201	0.0799754	0.320126	0.0257376	-0.348232	-0.500218	-0.952334	-1.16812	-0.339137	-0.382702	-0.00575927	0.0172093	-0.261832	-0.0243197	-0.00144197	0.133564
LA1867	hypotheticalprotein10-Leptospirainterrogans(fragment)gi|2780764|dbj|BAA24367.1|ORF10;putative	-0.0313952	0.0370307	0.103147	0.0635029	-0.126973	0.0424568	0.258425	0.102994	0.139236	-0.172994	0.168123	-0.0203404	0.093879	0.134878	0.21424	-0.013043	-0.0243197	0.0342157	0.018878	0.184425	0.0649175	0.0840643
LA1869	hypotheticalproteinLIC12023	0.179515	-0.229382	-3.21444	-5.05889	-0.504875	-0.00144197	1.18771	-0.340075	-0.377401	-0.343732	-3.01096	-4.2109	0.26708	-0.687335	-3.06281	-6.05889	-0.0949116	-0.153607	0.0816138	-0.10165	0.0740006	-0.176251
LA1872	NovelGene	0.0394883	0.137504	0.0846703	-0.0174171	-0.104337	0.123434	0.0831412	0.0071955	0.334607	0.210389	0.132894	0.167358	0.177882	0.120352	0.179515	0.177599	-0.0356239	0.0172093	0.0306192	0.192645	0.14401	0.157044
LA1874	hypotheticalproteinLIC12020	-0.0356239	0.125651	0.164884	0.045443	-0.051024	0.0923402	0.152003	-0.0513992	0.24127	-0.171368	0.189351	-0.161653	0.176251	0.0745054	0.112475	-0.121863	0.00433459	-0.0877334	-0.0129262	0.163268	0.0831412	0.105678
LA1875	ATP-dependenthelicase	-0.159629	0.0976108	0.0709665	0.125651	-0.0565835	-0.0143553	0.174621	0.0635029	0.41889	0.109695	0.0694519	0.0867838	0.046921	0.0200577	0.261881	0.21661	-0.0384362	0.0989585	-0.0867838	0.0785637	0.011588	0.167358
LA1877	sodium-dependenttransporter	-0.0745054	0.0071955	0.261881	0.276199	0.0499049	0.093879	0.192645	0.133564	0.345564	0.190299	0.0634092	0.309176	0.107803	0.164786	0.132894	0.303342	0.125006	0.271426	-0.100305	0.202572	0.0291463	-0.161653
LA1879	ATP-dependentprotease	0.00288828	-0.00868224	0.209228	0.264236	-0.182692	0	0.134477	0.120352	0.475936	0.159629	-0.0565835	0.158337	0.14401	0.342555	0.0831412	0.37629	-0.0313952	0.16092	-0.0114956	0.288065	0.0923402	0.0551957
LA1880	hypotheticalproteinLIC12016	0.118727	0.297485	0.24127	0.169925	-0.121679	0.177882	0.100051	0.0538064	0.32916	-0.260152	0.0454314	0.102994	0.21927	-0.16004	0.347399	0.045443	0.274041	0.320773	0.118727	0.0923402	-0.102994	0.0143553
LA1883	DNA-bindingProteins2.993.6;[3.A.]PrimaryActiveTransporters-P-P-bond-hydrolysis-driventransporters2.792.1	-0.0881416	0.0703893	0.184425	0.255803	0.0588937	0.147202	0.261881	0.175045	0.200913	0.134878	0.14401	0.0676387	-0.00432161	0.173767	0.202572	0.192825	0.0908029	0.379621	-0.00863031	0.027675	-0.146655	0.172488
LA1884	DNA-bindingProteins1.162.2;Outermembrane1.058.6	-0.0398403	0.22033	0.2567	0.355016	0.00433459	0.15682	0.16004	0.267835	0.347399	0.163499	0.0320936	0.24245	0.244685	0.177599	0.152003	0.276199	0.142417	0.353888	-0.0271541	0.168123	-0.112367	0.226509
LA1885	Transmembrane3.295.2	-0.0440443	0.0356239	0.114035	0.133564	0.121863	0.166503	0.336428	0.204141	0.0634092	-0.00868224	0.168123	0.112367	0.0892673	0.0200577	0.0816138	0.0356239	0.0543923	0.0496308	0.0740006	0.112475	-0.237564	-0.00144342
LA1886	Sulfatetransporter/antisigma-factorantagonistSTAS	0.125006	-0.0649175	0.239566	-0.011588	0.0603973	0.0588937	0.293359	0.0579701	0.106249	-0.174621	0.422752	-0.479955	0.440263	-0.514573	0.442222	-0.675765	0.110916	0.16221	0.0558912	0.289827	-0.0071955	0.109695
LA1887	Phosphatidatecytidylyltransferase	-0.041243	0.190299	0.231075	0.227741	0.125006	0.14401	0.286304	0.178874	0.14401	0.105678	0.0380063	0.336855	0.136062	0.24245	0.101598	0.325386	0.0985055	0.233888	0.0365259	0.177882	-0.0989585	0.222805
LA1888	COG0481:MembraneGTPaseLepA	0.0218044	0.153157	0.222633	0.145351	0.114035	0.0923402	0.190997	0.121679	0.386468	0.108357	0.00868224	0.0370307	0.189351	0.254594	0.0335695	0.192825	0.101598	0.200379	0.0740006	0.224317	0.046921	0.0894982
LA1889	NovelGene	0.0923402	-0.261881	-0.0398403	-0.166503	-0.159629	-0.1137	0.0694519	0.0370307	-0.331132	-0.0528949	0.158429	-0.189351	-0.209141	-0.263612	0.0709665	-0.0816138	0.0573917	0.400538	-0.0229004	-0.133564	-0.250962	0.151859
LA1892	hypotheticalproteinLIC12006	0.0846703	0.240009	0.117161	-0.0877334	0.0724828	0.0335695	0.187707	0.222805	-0.163499	0.214125	0.248108	0.306846	-0.178874	0.189034	-0.0370307	0.108357	0.0694519	0.286881	-0.137504	-0.0285692	-0.291604	0.1137
LA1894	NovelGene	-0.00288251	0.0285692	0.100051	-0.177882	0.109359	-0.0342157	0.117161	0.157044	0.0649175	0.0370307	-0.0243197	0.0143553	-0.0854247	0.0799754	-0.0143553	-0.158429	0.103147	0.257011	0.0740006	0.0573917	-0.0703893	0.0565835
LA1896	COG0479:Succinatedehydrogenase/fumaratereductase,Fe-Sproteinsubunit	-0.0356239	0.141433	0.161653	0.14274	0.150401	0.093879	0.187707	0.403813	0.186065	-0.0291463	0.0335695	0.483364	-0.0370307	0.504875	0.0499049	0.405992	0.150401	0.411426	0.0709665	0.168123	0.0380063	-0.0649175
LA1897	COG1053:Succinatedehydrogenase/fumaratereductase,flavoproteinsubunit	-0.0342157	0.23634	0.0365259	0.182692	0.0800879	-0.00575927	-0.0271541	0.441483	0.21424	0.151859	-0.0867838	0.37629	-0.0100637	0.475085	0.0558912	0.56267	0.0724828	0.257011	-0.0976108	0.109359	-0.0935602	0.108357
LA1898	fumaratereductase,cytochromebsubunit,putative	-0.0257376	0.21661	0.184425	0.246104	0.207561	0.101598	0.142417	0.449957	0.212568	0.27858	-0.0717627	0.436162	0.0320936	0.441483	0.0634092	0.517024	0.107803	0.318461	-0.0328061	0.0985055	-0.051024	0.133564
LA1899	hypotheticalproteinLIC12000	-0.0299829	0.0867838	-0.111031	-0.0785637	0.0232698	-0.0648829	0.0439433	0.23634	-0.157044	-0.104697	-0.0482362	-0.204233	-0.164786	0.1137	-0.0482362	-0.152003	-0.137504	0.201634	-0.121679	-0.172488	-0.276199	0.0426443
LA1900	NovelGene	0.277534	0.0648829	0.186065	-0.011588	0.147202	0.0709665	0.174621	-0.018878	-0.124328	-0.0649175	0.212568	0.0745054	-0.0229004	-0.110916	0.0664274	-0.00288828	0.0816138	-0.0320936	0.00868224	0.137648	-0.16092	-0.123434
LA1903	hydrolase	0.169745	-0.215915	0.0558912	-0.0144996	0.00288828	-0.0468403	0.120294	0.0881416	-0.00288251	-0.209228	-0.0593553	-0.641604	0.0831412	-0.22095	0.192645	-0.354759	-0.133564	-0.0573917	0.169745	-0.311503	-0.16221	-0.00144342
LA1904	hypotheticalproteinLIC11997	-0.240009	-0.0969617	-0.0786098	0.189034	0.0785637	-0.104337	-0.0482362	0.255803	-0.178874	0.0621217	0.0528949	0.149259	-0.126973	0.329985	0.0320936	0.248535	-0.0717627	0.267835	-0.149259	-0.367371	-0.309176	0.22033
LA1905	hypotheticalproteinLIC11996	-0.124328	0.171207	-0.0538064	0.276199	0.272297	-0.0482362	-0.105678	0.250962	0.242977	0.155749	0.00723157	0.212881	-0.0426443	0.276199	0.0908029	0.355016	0	0.312665	0.0543923	-0.187768	-0.257011	0.153157
LA1908	Phenylaceticaciddegradation-relatedproteinThioesterasesuperfamily	0.0380063	0.0285692	-0.228973	0.045443	0.142417	-0.0565835	-0.0854247	0.0867838	-0.288063	-0.136062	-0.109695	0.244887	-0.115033	-0.0232698	0.234465	0.123004	-0.147958	0.102994	-0.132248	-0.291604	-0.442545	-0.0513992
LA1911	D-3-phosphoglyceratedehydrogenase	-0.0398403	0.238787	-0.0894982	0.215368	0.248108	-0.0703893	0.00144342	0.405992	-0.107018	0.041243	0.0846703	0.197865	-0.105678	0.391768	0.171368	0.311503	0.0528949	0.536053	0.123434	-0.134878	-0.0894982	0.260628
LA1912	outermembraneprotein	-0.0799754	0.077243	-0.0690147	0.0370307	0.275786	0.179515	0.0664274	0.187768	-0.24732	0.0621217	0.24127	0.121679	0.131313	0.15056	0.340075	0.0676387	-0.0257376	0.283329	0.192645	-0.129613	-0.393965	0.175045
LA1915	cytoplasmicmembraneprotein	-0.136191	0.119024	-0.0881416	0.293959	0.244685	-0.0648829	-0.0579701	0.392867	0.0664274	0.130931	0.0694519	0.405992	0.0291463	0.411426	0.155213	0.521051	-0.0114956	0.231432	-0.00144197	-0.168642	-0.24245	0.204141
LA1916	NovelGene	-0.0186342	0.0717627	0.112475	0.293959	0.150401	-0.168642	0.0724828	0.385155	0.0101344	0.0854247	0.0846703	0.598365	-0.129613	0.543991	0.475936	0.768925	0.0543923	0.0496308	0.298673	0.0740006	-0.209141	0.0243197
LA1917	Transmembrane2.892.9;EC5.3.-.-:Isomerases-IntramolecularOxidoreductases1.368.5;EC3.4.-.-:Hydrolases-Actingonpeptidebonds(Peptidases)1.265.4	0.195946	0.14274	-0.211635	-0.0619024	-0.130931	-0.0398403	0.0908029	0.0538064	-0.0313952	0	0.275786	-0.392137	0.274041	-0.171368	0.293359	-0.253257	-0.183963	-0.0954196	0.110916	0.442222	-0.201634	-0.0634092
LA1919	Transmembrane3.094.2	0.390245	0.149259	-0.0840643	-0.274041	-0.171207	-0.0881416	0.26708	0.051024	-0.397255	-0.190997	0.352916	-0.668868	0.018878	-0.367732	0.182786	-0.632629	-0.077243	0.130931	0.21927	0.320126	0.013043	-0.0877334
LA1923	hypothetical protein	0.184425	0.0565835	-0.185232	-0.274041	0.0831412	0.0409718	0.0664274	-0.0513992	0.0203404	0.206643	0.153607	-0.968605	0.304006	-0.634867	0.284546	-0.479955	0.384584	0.145351	0.304006	0.486004	0.013043	-0.0320936
LA1924	hypotheticalproteinLIC11982	0.239566	-0.0262051	-0.0186342	-0.184425	0.0484122	0.0439433	0.192645	0.0496308	0.0101344	-0.118727	0.204233	-0.902389	0.336428	-0.516636	0.22095	-0.682696	0.125006	0.167358	0.26708	0.39973	0.0291463	-0.0694519
LA1925	sec-independentproteintranslocase	0.018878	-0.115597	-0.181421	-0.251539	-0.045443	-0.0565835	0.0908029	-0.115597	-0.112367	-0.0409718	-0.0949116	-0.533242	0.260152	-0.300448	0.131313	-0.518701	-0.051024	-0.0709665	0.117161	0.388355	-0.0922074	-0.0954196
LA1927	hypotheticalproteinLIC11979	0.182786	0.0786098	-0.0962619	-0.027675	0.018878	-0.0071955	0.134477	-0.0247367	-0.0894982	0.144046	0.325539	-0.227692	0.32916	-0.147202	0.388355	-0.140826	0.0291463	-0.0484122	0.24127	0.520769	-0.249749	-0.077041
LA1928	thioredoxin	0.22095	0.0468403	-0.171207	-0.202572	-0.104337	-0.104337	0.046921	-0.171368	0.0291463	0.0426443	0.189351	-0.490051	0.405451	-0.442222	0.253257	-0.227692	-0.0129262	-0.107803	0.0892673	0.668868	-0.0607392	-0.316528
LA1929	Cyclicnucleotide-bindingBeta-lactamase-likecAMP-dependentproteinkinase	0.15682	0.177599	-0.0186342	-0.0454314	-0.0593553	-0.105678	0.0558912	0.102994	0.207561	0.041243	0.200913	-0.533242	0.471929	-0.362158	0.375197	-0.253257	-0.115033	-0.0439433	0.123434	0.477944	0.0320936	-0.0454314
LA1930	probableacyl-CoAdehydrogenase	0.0409718	0.159629	0.0634092	-0.011588	-0.0313952	0.00868224	0.046921	0.0285692	0.409278	0.138814	-0.0243197	-0.0380063	0.205896	0.155749	0.148801	0.0356239	-0.0799754	-0.018878	0.148801	0.465938	0.077041	0.0398403
LA1931	outermembraneprotein	-0.0482362	0.151859	0.0203404	0.111031	-0.051024	-0.0827026	0.0232698	0.0962619	0.477944	0.186501	-0.0482362	-0.0409718	0.176251	0.045443	0.114035	0.144046	0.0320936	0.041243	0.137648	0.384584	0.0424568	0.159629
LA1932	EC2.7.-.-:Transferases-TransferringPhosphorus-ContainingGroups4.097.7;[9.A.]IncompletelyCharacterizedTransportSystems-Recognizedtransportersofunknownbiochemicalmechanism1.368.5;mRNA-bindingProteins1.058.6	0.125006	0.214125	0.0439433	-0.0816138	-0.128293	-0.041243	0.263612	-0.0831412	0.174621	0.0593553	0.181149	-0.272297	0.236164	-0.217591	0.362158	-0.189351	-0.0243197	-0.104697	0.112475	0.302226	-0.120352	-0.018878
LA1933	NovelGene	0.0144996	0.107018	0.0892673	0.0894982	-0.1137	-0.107018	0.0306192	0.0676387	0.260152	0.129613	0.00868224	0.0799754	0.192645	0.0426443	0.204233	0.147958	-0.0214797	-0.00578235	0.12658	0.320126	-0.0129262	0.0565835
LA1934	NovelGene	-0.115033	-0.0320936	0.00868224	-0.174621	-0.0565835	-0.00575927	0.229382	-0.0454314	0.351074	-0.0439433	-0.0114956	-0.336428	0.413115	-0.21424	0.237864	-0.362158	-0.0243197	-0.187707	0.158429	0.37146	-0.168642	-0.0816138
LA1935	UvrB/UvrCproteinProteinofunknownfunctionDUF151	0.0439433	0.304511	0.0694519	0.0854247	0.171368	0.0365259	0.210897	0.0840643	0.469929	0.0299829	0.217591	-0.131313	0.258425	0.0621217	0.32916	-0.128156	0.027675	0.154454	0.174621	0.258425	0.0603973	0.190299
LA1936	Transmembrane3.997.5;[1.C.]Channels/Pores-Pore-formingtoxins(proteinsandpeptides)1.058.6	0.0816138	0.157044	0.0619024	0.0717627	0.0816138	0.0306192	0.172994	0.0881416	0.461959	0.129613	0.0740006	-0.145605	0.305788	0.0989585	0.182786	-0.0247367	-0.041243	-0.0262051	0.0740006	0.388355	0.0306192	-0.00144342
LA1939	hypotheticalproteinLIC11966	0.212568	-0.0306192	-0.0538064	-0.369595	-0.168642	-0.0538064	0.232769	-0.496142	0.0558912	-0.680382	0.295128	-0.780909	0.131313	-0.668868	0.166503	-0.756331	0.0543923	-0.0954196	0.192645	0.176251	-0.153157	-0.166503
LA1941	hypotheticalproteinLIC11965	0.244685	-0.274041	-0.37629	0.0635029	-0.0482362	-0.0482362	-0.00863031	0.1137	-0.253384	-0.595097	-0.0356239	-0.962969	0.123434	-0.724993	0.251539	-0.533242	0.0619024	0.41684	0.232769	0.334607	0.018878	0.0100637
LA1945	hypotheticalproteinLIC11960	-0.0635029	0.0328061	-0.336855	-0.504305	-0.134878	0.163268	0.512514	0.164786	0.407364	-0.179515	-0.0398403	-0.554273	0.199255	-0.251539	0	-0.954557	0.265345	0.171207	0.140826	0.232769	0.107803	-0.128156
LA1946	EC2.7.-.-:Transferases-TransferringPhosphorus-ContainingGroups1.265.4	0.018878	-0.093879	0.187707	0.0214797	0.013043	0.169745	0.428566	0.371838	0.508403	-0.28279	0.0740006	-0.184425	-0.0114956	-0.114035	0.142417	-0.104697	0.0603973	-0.128156	0.190997	0.340075	0.142417	-0.0785637
LA1947	ARMrepeatsuperfamilyprotein	-0.164786	0.0271541	0.0144996	0.0894982	-0.0935602	-0.154454	0.046921	0.178874	0.307573	-0.155213	-0.0703893	-0.0306192	0.0454314	-0.0513992	0.0969617	0.182692	0.0262051	0.0538064	0.0588937	0.32916	0.0499049	0.0854247
LA1948	responseregulator	-0.226509	-0.0923402	0.109359	0.0690147	0.07552	0.166503	0.0892673	0.157044	0.510457	-0.147202	-0.00144197	-0.0262051	0.189351	-0.00288828	0.24127	-0.0528949	0.16004	0.211635	0.164884	0.436354	0.0291463	-0.0291463
LA1949	hypotheticalproteinLIC11956	-0.155749	0.0071955	-0.128293	-0.106249	0.0101344	0.0649175	0.192645	0.27739	0.16004	-0.103147	-0.0867838	-0.248108	0.0380063	0.108357	-0.119024	-0.140826	0.0499049	0.140124	0.011588	0.22095	0.0247367	0.0440443
LA1950	hypotheticalproteinLIC11955	-0.107018	0.159629	0.0394883	-0.0335695	0.161653	0.0394883	0.155213	0.0758749	0.413115	-0.129734	0.0174171	-0.0649175	0.248108	0.0962619	0.174621	0.0299829	0.0954196	0.0881416	0.209228	0.459973	0.166503	0.0854247
LA1951	COG0148:Enolase	-0.0662614	0.169925	0.0846703	0.00575927	0.110916	0.046921	0.093879	0.195348	0.467932	0.0989585	-0.0482362	0.051024	0.168123	0.145351	0.145605	0.230203	-0.0214797	0.0813396	0.112475	0.440263	0.171368	0.0922074
LA1952	EC3.1.-.-:Hydrolases-ActingonEsterBonds1.058.6;EC5.4.-.-:Isomerases-IntramolecularTransferases1.058.6;RNA-bindingProteins1.058.6	0.163268	0.0100637	-0.0962619	-0.132894	0.115597	0.00433459	0.205896	0.133564	0.0619024	0.140124	0.311148	-0.652901	0.309359	-0.321928	0.195946	-0.666576	0.0740006	0.385155	0.027675	0.375197	-0.00288251	-0.00288828
LA1953	ATP-dependentCLPprotease-like,proteolyticsubunit	-0.0398403	0.0285692	-0.015783	-0.284546	0.0649175	-0.0313952	0.281036	-0.0528949	0.362158	-0.0335695	-0.0881416	-0.0877334	0.281036	0.051024	0.148801	-0.209228	0.0892673	-0.0262051	0.100051	0.490051	0.147202	-0.077041
LA1954	EC2.7.-.-:Transferases-TransferringPhosphorus-ContainingGroups1.162.2	0.128156	-0.16004	0.258425	-0.392137	0.174621	0.284546	0.483985	0.187768	0.0985055	-0.0954196	0.242977	-0.181149	0.401635	-0.131313	0.115597	-0.434403	0.224317	0.311503	0.136062	0.239566	-0.0440443	-0.184425
LA1955	hypotheticalproteinLIC11949	0.0291463	0.195348	-0.00432161	0	0.132894	0.0694519	0.195946	0.168642	0.0800879	-0.0954196	0.00433459	-0.0335695	0.0908029	0.217851	0.013043	0.108357	0.027675	0.204141	-0.0129262	0.232769	-0.0356239	-0.118727
LA1956	NovelGene	-0.00432161	0.206643	0.202572	0.259423	0.086201	0.0908029	0.39973	0.117695	0.0454314	-0.161653	0.14401	-0.0484122	0.139236	0.129613	0.210897	0.0717627	0.086201	0.368489	0.0409718	0.251539	-0.0731347	0.0894982
LA1957	putativelipoprotein	-0.077243	-0.00144342	0.0846703	-0.0218044	0.0159576	0.0954196	0.195946	0.0538064	0.242977	0.147958	0.0800879	-0.128156	0.336428	0.077243	0.139236	-0.046921	0.07552	0.27739	0.0101344	0.16004	-0.222805	0.190299
LA1958	NovelGene	0.013043	0.164786	0.189351	0.243669	0.152003	0.0174171	0.192645	0.0662614	0.177882	0.0854247	0.0877334	0.368489	0.161653	0.24245	0.172994	0.442545	0.186065	0.24732	0.110916	0.440263	-0.0426443	0.0813396
LA1959	GMPsynthase	0.0144996	0.128293	0.234465	0.120352	0.103147	0.0101344	0.302226	0.196607	0.177882	-0.121863	0.0954196	-0.0159576	-0.0579701	0.045443	0.200913	0.123004	0.158429	0.177599	0.0380063	0.407364	-0.0285692	-0.011588
LA1960	COG0653:PreproteintranslocasesubunitSecA(ATPase,RNAhelicase)	0.0174171	0.121679	0.229382	0.147958	0.0335695	0.112475	0.224317	0.296311	0.275786	0.171207	0.140826	0.250962	0.0694519	0.206643	0.123434	0.333424	0.115597	0.395063	-0.0186342	0.343732	-0.0100637	0.0758749
LA1961	hypotheticalproteinLIC11943	0.046921	0.119024	0.362158	0.123004	0.436354	0.0350469	0.407364	0.183963	0.190997	-0.224317	0.177882	0.0143553	0.204233	0.0229004	0.161653	-0.0694519	0.263612	0.317304	0.086201	0.260152	-0.0342157	-0.145605
LA1962	EC3.1.-.-:Hydrolases-ActingonEsterBonds1.265.4	0.027675	0.197865	0.367732	0.230203	0.340075	-0.0356239	0.174621	0.243669	0.239566	0.132248	0.114035	0.273814	0.479955	0.186501	0.289827	0.253384	0.237864	0.356144	-0.0786098	0.182786	-0.0285692	0.132248
LA1963	heavymetaleffluxpump	-0.0607392	0.0356239	0.194295	0.125651	0.120294	-0.045443	0.0724828	0.299831	0.0846703	0.157044	0.0232698	0.301002	-0.115033	0.248535	0.132894	0.422233	-0.00575927	0.314986	-0.0976108	0.0816138	-0.0384362	0.238787
LA1964	heavymetaleffluxpump	-0.0607392	-0.125006	-0.0384362	-0.110916	-0.102994	-0.125651	0.106249	0.27023	0.332789	0.0285692	-0.168642	0.0703893	-0.119024	-0.0573917	0.013043	-0.0985055	-0.1137	-0.174621	0.011588	0.192645	-0.217851	-0.390245
LA1965	hypotheticalproteinLIC11939	0.00868224	0.0717627	0.086201	0.501821	0.0409718	-0.116365	-0.0703893	0.164786	0.104697	0.474047	0.0439433	0.702214	0.145605	0.480265	0.123434	0.889084	-0.0524159	0.240009	-0.126973	0.242977	-0.0894982	0.0935602
LA1968	hypotheticalproteinLIC11935	-0.0949116	-0.0785637	0.131313	0.316146	0.142417	0.0424568	0.0144996	0.27739	0.103147	-0.142417	0.0335695	0.212881	-0.0854247	0.0579701	0.0709665	0.225275	0.123434	0.261832	-0.0799754	-0.0271541	-0.0989585	-0.0203404
LA1970	Polynucleotideadenylyltransferase	-0.134878	0.0894982	0.145605	0.286881	0.248108	0.125006	0.0573917	0.214125	0.115597	0.00863031	0.195946	0.124328	0.106249	0.105678	0.0439433	0.225275	0.0985055	0.478195	-0.149259	-0.132248	-0.141433	0.22404
LA1972	hypotheticalproteinML1637	0.027675	0.0867838	0.155213	0.261832	0.403542	0.0649175	0.192645	0.111031	0.077041	-0.263612	-0.00432161	0.204141	-0.16221	-0.086201	0.388355	0.0356239	-0.0328061	0.201634	-0.124328	0.110916	-0.276199	-0.00144342
LA1974	Arginine-tRNA-proteintransferase,N-terminalArginine-tRNA-proteintransferase,C-terminal	-0.137504	0.0799754	0.304006	0.422233	0.177882	0.011588	0.192645	0.369606	-0.041243	0.0551957	0.171368	0.0840643	-0.0229004	0.147958	0.142417	0.263034	0.14401	0.459432	-0.176323	-0.24123	-0.314986	0.387363
LA1976	hypothetical protein	-0.16221	0.0299829	0.0380063	0.331132	0.452057	-0.0717627	0.0247367	0.214125	0.137648	0.109695	0.224317	0.273814	0.0439433	0.308011	0.187707	0.284514	-0.0243197	0.303342	-0.206643	-0.335712	-0.219091	0.197865
LA1977	FAD-bindingoxidoreductase	-0.041243	0.0299829	-0.0271541	0.301002	0.281036	0.0159576	-0.0426443	0.248535	0.00433459	0.205393	0.145605	0.146655	0.120294	0.200379	0.298673	0.347099	-0.0703893	0.329985	-0.0426443	-0.166073	-0.244887	0.356144
LA1978	Transmembrane7.899.0;[2.A.]ElectrochemicalPotential-driventransporters-Porters(uniporters,symporters,antiporters)1.471.3;7transmembranereceptor(Odorantreceptor)1.058.6	-0.0398403	0.130931	-0.0989585	0.364012	0.166503	-0.132248	-0.108357	0.202888	-0.264236	0.22404	0.0969617	0.344828	-0.0071955	0.231432	0.011588	0.49774	-0.0894982	0.261832	-0.0243197	-0.291604	-0.345964	0.157044
LA1979	Glycosyltransferase,family2	-0.00575927	0.0935602	-0.00144197	0.368489	0.176251	-0.108357	-0.0143553	0.27739	0.0320936	0.116365	0.121863	0.261832	0.14401	0.237564	0.242977	0.359521	0.0528949	0.350497	-0.0607392	-0.149259	-0.225275	0.145351
LA1980	hypotheticalproteinLIC11925	0.181149	0.0071955	-0.123004	-0.114035	0.150401	-0.0243197	0.177882	0.0758749	-0.8024	-0.236164	0.471929	-0.0800879	-0.0962619	-0.139236	0.161653	-0.171368	0.0144996	0.464668	0.131313	-0.226509	-0.344828	0.015783
LA1981	hypotheticalproteinLIC11924	-0.119024	0.115033	-0.123004	0.276199	0.16004	-0.10165	-0.00144197	0.302173	-0.276199	0.177599	0.190997	0.137504	-0.0172093	0.111031	0.118727	0.177599	-0.133564	0.374066	-0.120352	-0.341417	-0.505891	0.237564
LA1982	hypotheticalproteinLIC11923	-0.0482362	0.0703893	-0.130931	0.215368	0.14401	-0.22404	-0.0426443	0.120352	-0.366252	0.102994	0.189351	0.171207	-0.00575927	0.173767	0.0588937	0.211635	-0.0827026	0.27858	0.152003	-0.248535	-0.40163	0.108357
LA1983	EAL	-0.0908534	0.0621217	-0.0313952	0.232661	0.142417	-0.136191	0.106249	0.191563	-0.332278	0.045443	0.234465	0.244887	0.0785637	0.297485	0.1976	0.266637	-0.104337	0.377401	0.155213	-0.279768	-0.350497	0.186501
LA1984	hypotheticalproteinLIC11922	0.190997	0.212881	0.0424568	0.0328061	0.0203404	-0.0949116	0.190997	-0.00288828	-0.0894982	0.00288251	0.352916	-0.375197	0.277534	-0.2567	0.195946	-0.434403	-0.0676387	0.231432	-0.0881416	0.112475	-0.124328	0.0799754
LA1985	hypotheticalproteinLIC11920	0.128156	0.0867838	0.132894	0.238787	0.0985055	-0.0200577	0.120294	-0.0144996	0.018878	-0.0335695	0.327348	-0.0649175	0.340075	-0.0846703	0.210897	-0.0306192	-0.0524159	0.16092	-0.0214797	0.237864	-0.0524159	0.211635
LA1986	zgc:91911	0.166503	0.207893	0.192645	0.284514	-0.00863031	-0.0703893	0.027675	0.015783	0.413115	0.289244	0.190997	0.0538064	0.28279	0.136191	0.21927	0.144046	-0.0200577	-0.0247367	0.0350469	0.483985	0.117161	0.0962619
LA1987	EC1.1.-.-:Oxidoreductases-ActingontheCH-OHgroupofdonors1.368.5;EC2.1.-.-:Transferases-TransferringOne-CarbonGroups1.058.6;EC3.6.-.-:Hydrolases-ActingonAcidAnhydrides1.058.6	0.249822	0.269033	0.131313	0.196607	-0.0854247	-0.0313952	0.0908029	-0.0831412	0.110916	0.195348	0.302226	-0.0335695	0.314733	0.015783	0.212568	-0.147202	-0.0676387	-0.0365259	0.0409718	0.407364	0.132894	0.104337
LA1988	NovelGene	0.0573917	-0.103147	0.077041	0.194087	-0.0840643	-0.128293	0.0365259	-0.161653	0.136062	0.00863031	0.291592	-0.296899	0.166503	-0.2567	0.0513992	-0.369595	-0.0827026	0.041243	-0.0496308	0.163268	0.0380063	0.153157
LA1989	putativelipoprotein	0.286304	0.0356239	0.163268	0.164786	-0.00863031	0.0800879	0.086201	0.0908534	0.00144342	-0.101598	0.343732	-0.943416	0.463947	-0.985645	0.45799	-0.648372	-0.0384362	-0.153607	0.260152	0.411195	0.22095	0.00575927
LA1991	thiaminephosphatepyrophosphorylase	0.018878	-0.176251	-0.0071955	-0.15682	-0.147958	-0.23634	-0.137504	-0.327348	0.168123	-0.0528949	0.128156	-0.518701	0.360305	-0.277534	0.0664274	-0.573467	-0.102994	-0.300448	-0.0243197	0.226004	-0.190299	-0.0101344
LA1992	udp-n-acetyl-d-mannosaminetransferase	0.177882	0.186501	0.104697	0.209141	-0.0129262	-0.153157	0.077041	-0.169745	0.311148	0.180148	0.330973	-0.0335695	0.545824	-0.0603973	0.336428	-0.00723157	-0.0214797	0.0342157	0.0247367	0.397828	-0.0129262	0.205393
LA1995	lysyl-tRNAsynthetase	0.0634092	0.164786	0.161653	0.248535	0.0588937	-0.0114956	0.251539	-0.0664274	0.384584	0.0621217	0.356606	-0.134477	0.405451	-0.0335695	0.168123	-0.260152	-0.00432161	0.0717627	0.0528949	0.190997	0.0232698	0.182692
LA1996	Transmembrane3.496.1	-0.100305	0.16092	0.139236	0.361768	0.0335695	-0.0922074	0.258425	0.225275	0.428566	0	0.209228	0.22404	0.226004	-0.0232698	0.222633	0.0881416	0.0409718	0.231432	0.077041	0.248108	0.0954196	0.16092
LA1997	glycosyltransferase	-0.0579701	0.183963	0.0499049	0.0827026	-0.0313952	-0.206643	0.148801	0.211635	0.171368	-0.0846703	-0.0524159	-0.131313	0.0262051	-0.0101344	0.161653	-0.018878	0.0424568	0.204141	-0.041243	0.16004	0.215915	0.24245
LA1998	Polysaccharidedeacetylase	-0.115033	0.145351	0.086201	0.0827026	-0.115033	-0.196607	0.192645	0.0468403	0.227692	-0.289827	0.0954196	0.0114956	-0.0579701	-0.125006	0.0816138	-0.0350469	-0.0840643	0.100305	0.00288828	0.347399	0.0969617	-0.00578235
LA1999	hypotheticalproteinLIC11909	0.0724828	-0.046921	0.32916	0.167358	-0.0976108	-0.191563	0.479955	-0.152003	-0.0635029	-0.289827	0.307573	0.0935602	0.123434	-0.272297	0.463947	-0.253257	0.0740006	0.120352	0.210897	0.323733	0.217591	0.0200577
LA2001	CDP-alcoholphosphatidyltransferase	0.013043	0.0922074	0.0877334	0.0214797	-0.045443	0.0174171	0.365871	0.107018	0.275786	-0.174621	0.011588	-0.0439433	0.0174171	-0.0394883	0.152003	-0.21424	-0.108357	-0.107803	0.129734	0.237864	0.251539	0.0607392
LA2003	hypotheticalproteinLIC11904	-0.1137	0.171207	0.0409718	0.0717627	-4.24306	-6.26305	-7.482	-8.38082	-4.18595	-8.96578	0.00723157	0.119024	0.182786	0.0299829	0.177882	0.123004	-3.35783	-9.96578	0.179515	0.305788	-4.10207	-9.96578
LA2004	EC3.4.-.-:Hydrolases-Actingonpeptidebonds(Peptidases)1.265.4;Transmembrane1.058.6	-0.0662614	0.180148	-0.189034	0.0214797	-3.79317	-4.99937	-5.62583	-6.05889	-3.48194	-7.64386	-0.10165	-0.0232698	-0.769772	-1.05589	0.0588937	-0.046921	-3.09542	-6.26534	0.114035	0.321928	-3.49237	-5.87832
LA2007	FliG;flagellarmotorswitchprotein	-0.0962619	0.0908534	0.00144342	0.0635029	-0.0313952	-0.0398403	0.187707	-0.0785637	0.60165	0.0440443	0.168123	-0.0831412	0.356606	0.0129262	0.217591	0.0299829	-0.0129262	0.0129262	0.142417	0.249822	0.086201	0.164786
LA2008	pyruvatedehydrogenasecomplex,E2component,dihydrolipoamideacetyltransferase	-0.249749	-0.109359	0.153607	0.259423	-0.0071955	0.128156	0.128156	0.149259	0.253257	-0.343732	0.013043	0.0538064	0.0409718	0.0799754	0.00144342	0.21661	0.00288828	0.0565835	0.106249	0.295128	-0.119024	-0.0320936
LA2009	pyruvatedehydrogenasebetasubunit	-0.192825	0.259423	0.258425	0.276199	0.00723157	0.118727	0.210897	0.390668	0.440263	-0.0424568	-0.0524159	0.0989585	0.145605	0.290424	0.106249	0.201634	0.0634092	0.0200577	0.0394883	0.237864	-0.0703893	0.0607392
LA2010	COG1071:Pyruvate/2-oxoglutaratedehydrogenasecomplex,dehydrogenase(E1)component,eukaryotictype,alphasubunit	-0.10165	0.269033	0.289827	0.266637	0.0159576	0.0424568	0.254978	0.254594	0.244685	-0.21927	-0.00432161	0.158337	-0.0922074	0.240009	0.0892673	0.284514	0.0320936	0.0745054	0.0454314	0.261881	0.0603973	-0.077041
LA2011	COG0745:ResponseregulatorsconsistingofaCheY-likereceiverdomainandawinged-helixDNA-bindingdomain	-0.125651	0.0229004	0.110916	0.215368	-0.111031	-0.00863031	0.181149	0.0717627	0.295128	0.0935602	-0.1137	0.109695	0.104697	0.211635	-0.0908534	0.128293	-0.077243	-0.0218044	-0.00144197	0.0985055	-0.120352	-0.0969617
LA2012	histidinekinasesensorprotein	-0.100305	0.0989585	0.187707	0.0593553	-0.0551957	-0.0426443	0.21424	-0.011588	0.182786	-0.168123	0.121863	-0.0877334	-0.0143553	-0.150401	0.0101344	-0.195946	0.0101344	-0.145605	0.0664274	0.109359	-0.120352	-0.140826
LA2014	hypotheticalproteinLIC11893	-0.186501	-0.373327	0.0291463	-0.150401	-0.252173	-0.175045	0.239566	-0.0877334	-0.015783	-0.176251	0.181149	-0.227692	-0.0989585	-0.332789	-0.0703893	-0.62371	-0.0799754	-0.24127	-0.00575927	-0.0257376	-0.187768	-0.161653
LA2015	hypotheticalproteinLIC11892	0.104697	-0.316528	-2.15801	-6.96578	-2.30889	-3.27962	0.403542	-0.179515	0.506353	-0.411195	0.409278	-0.741783	0.286304	-0.96016	-3.09407	-5.44222	0.192645	-0.312939	0.163268	0.422752	-0.0440443	-0.388355
LA2016	NovelGene	0.0335695	0.292782	-4.1014	-6.05889	-4.73026	-4.26454	0.244685	-0.0159576	0.426625	-0.465938	-0.0313952	0.051024	-0.604071	-0.53952	-3.2814	-7.96578	0.148801	-0.222633	0.131313	0.164884	-0.0524159	-0.628162
LA2017	flagellinprotein	0.0528949	0.227741	-0.166073	-0.311148	-0.550901	-0.439357	-0.186501	-0.373327	0.0800879	-0.768568	-0.387363	-0.388355	-0.695103	-0.236164	-0.210389	-0.209228	-0.275007	-0.270556	-0.221568	0.158429	-0.332278	-0.846843
LA2020	hypotheticalproteinLIC11888	0.0679388	-0.0664274	0.145605	0.0799754	-0.155749	-0.0214797	0.0439433	-0.0923402	0.0603973	-0.0232698	0.0969617	0.16221	0.131313	-0.114035	-0.102994	-0.00288828	0.0543923	-0.013043	0.0634092	0.210897	-0.269033	-0.205896
LA2022	putativelipoprotein	0.234465	0.0257376	-3.1491	-4.57347	0.0174171	0.254978	0.42082	0.0717627	-0.151859	0.157044	-2.1127	-6.15843	-0.077243	-0.134477	-1.8801	-6.05889	0.121863	0.0881416	0.027675	0.0424568	-2.30071	-3.79586
LA2023	COG2010:Cytochromec,mono-anddihemevariants	-0.0271541	0.200379	0.210897	0.303342	0.103147	0.152003	0.011588	0.200379	0.277534	0.041243	-0.0370307	0.149259	-0.0440443	0.0962619	-0.0551957	0.153157	0.117161	0.297485	-0.0143553	0.0558912	-0.195348	-0.00144342
LA2024	[3.A.]PrimaryActiveTransporters-P-P-bond-hydrolysis-driventransporters1.368.5	-0.0524159	0.371838	0.330973	0.478195	0.16004	0.100051	0.0174171	0.260628	0.354759	0.100305	0.0499049	0.379621	0.0144996	0.309176	0.134477	0.528071	0.121863	0.411426	-0.0482362	0.0846703	-0.0496308	0.10165
LA2025	hypotheticalproteinLIC11884	-0.0370307	0.0894982	0.354759	0.440421	0.136062	0.0908029	0.0694519	0.389567	0.246395	0.0881416	0.0573917	0.366252	-0.130931	0.259423	0.0969617	0.397255	0.226004	0.436162	-0.0342157	0.121863	-0.0271541	0.0648829
LA2026	hypotheticalproteinLIC11883	-0.0786098	0.163499	0.352916	0.286881	0.161653	0.166503	0.248108	0.386259	0.37707	0.16221	0.177882	0.200379	0.1976	0.16221	0.121863	0.206643	0.195946	0.422233	0.013043	0.0634092	-0.0840643	0.237564
LA2027	hypotheticalproteinLIC11882	-0.0214797	0.0962619	0.205896	0.232661	0.100051	0.0724828	0.106249	0.302173	0.177882	0.305679	0.0573917	0.24732	0.0262051	0.206643	0.027675	0.37629	0.100051	0.226509	-0.0229004	0.0954196	-0.0356239	0.190299
LA2028	Band7protein	-0.0786098	-0.177882	0.123434	0.0949116	0.186065	0.018878	0.100051	0.254594	0.390245	-0.0262051	-0.0172093	-0.0831412	-0.077243	0.0717627	-0.0426443	-0.189351	0.131313	0.246104	-0.0271541	0.00723157	-0.0607392	0.246104
LA2030	putativelipoprotein	0.0144996	0.051024	0.0350469	0.0593553	0.118727	0.0159576	0.0174171	0.16092	0.0877334	0.0690147	-0.1137	0.0313952	-0.0662614	0.108357	-0.0786098	0.206643	0.0306192	0.116365	-0.0384362	0.125006	-0.045443	0.124328
LA2031	hypotheticalproteinLIC11879	0.174621	-0.648372	0.120294	0.269033	-0.16092	0.011588	-0.126973	0.045443	-0.164786	-0.190997	0.533242	-0.746616	0.436354	-0.547932	0.132894	-0.411195	0.103147	0.0496308	0	0.168123	0.0159576	-0.0409718
LA2034	putativehydrolase	0.011588	0.164786	0.190997	0.280956	0.166503	0.202572	0.177882	0.221568	0.0846703	0.109695	0.321928	0.191563	0.407364	0.045443	0.349235	0.0881416	0.109359	0.572405	0.0350469	-0.168642	-0.192825	0.350497
LA2035	NovelGene	-0.0524159	0.0468403	0.145605	0.286881	0.129734	0.00144342	0.00723157	0.292782	0.114035	0.0731347	0.163268	0.0962619	0.046921	0.108357	0.179515	0.144046	0.00433459	0.337996	0.00723157	-0.176323	-0.196607	0.136191
LA2036	Transmembrane3.395.7;Outermembrane1.058.6	-0.0071955	0.237564	0.0573917	0.309176	0.148801	0.0588937	0.046921	0.335712	-0.168642	-0.0306192	0.2567	0.212881	0.00144342	0.0922074	0.236164	0.240009	0.0365259	0.57918	-0.154454	-0.237564	-0.304511	0.271426
LA2040	hypotheticalproteinLIC11873	-0.153157	-0.0159576	-0.0114956	0.259423	0.1976	0.046921	-0.0114956	0.426533	-0.0949116	-0.0218044	0.0380063	0.212881	-0.136191	0.233888	0.125006	0.320773	-0.015783	0.454176	-0.0524159	-0.299831	-0.248535	0.194087
LA2041	hypotheticalproteinLIC11872	0.166503	-0.174621	-0.246104	-0.150401	-0.0071955	0.0588937	0.0573917	0.296311	0.027675	-0.14401	0.281036	-0.751465	0.174621	-0.935117	0.140826	-1.06492	-0.0840643	0.0607392	0.0908029	0.011588	-0.00432161	0.00144197
LA2042	COG1352:Methylaseofchemotaxismethyl-acceptingproteins	-0.0717627	0.0894982	0.0424568	0.276199	0.0424568	-0.0426443	0.00144342	0.196607	-0.424385	-0.222633	0.222633	0.259423	-0.00863031	0.157044	0.150401	0.333424	-0.125651	0.494672	-0.169925	-0.192825	-0.298658	0.0976108
LA2044	Histidinetriad(HIT)protein	0.0159576	0.146655	0.140826	0.0949116	0.128156	0.0144996	0.172994	0.319618	-0.283329	-0.140826	0.0923402	0.051024	0.2567	0.194087	0.168123	-0.0877334	-0.116365	0.207893	-0.155749	-0.173767	-0.214125	0.0717627
LA2045	S-adenosyl-methyltransferase	-0.0635029	0.169925	0.115597	0.40163	0.244685	0.0484122	0.177882	0.478195	0.110916	0.051024	0.118727	0.212881	0.0543923	0.324235	0.140826	0.182692	0.189351	0.516015	-0.0468403	-0.214125	-0.132248	0.211635
LA2046	NovelGene	-0.0114956	0.0690147	0.0320936	0.194087	0.222633	0.131313	0.202572	0.313826	0.00578235	0.0384362	0.136062	0.204141	0.263612	0.202888	0.246395	0.153157	0.100051	0.197865	-0.0593553	-0.163499	-0.0867838	0.0690147
LA2047	Cytoplasmicpeptidoglycansynthetase,N-terminalCytoplasmicpeptidoglycansynthetases,C-terminal	-0.117695	0.0881416	0.0218044	0.284514	0.325539	-0.260628	0.027675	0.652601	-0.0370307	-0.0724828	0.158429	0.298658	-0.0468403	0.604071	0.200913	0.303342	-0.0370307	0.361768	0.00868224	-0.323082	-0.154454	0.136191
LA2048	phospho-N-acetylmuramoyl-pentapeptide-transferase	-0.0468403	0.117695	-0.0271541	0.476122	0.227692	-0.154454	0.0365259	0.539035	0.00723157	0.309176	0.261881	0.637842	0.12658	0.522056	0.260152	0.655352	-0.00288251	0.422233	-0.0313952	-0.0962619	-0.243669	0.339137
LA2049	celldivisionprotein	0.0247367	0.0908534	-0.0949116	0.454176	0.205896	-0.388465	-0.0827026	0.442545	-0.215368	0.308011	0.131313	0.575312	-0.0100637	0.46048	0.222633	0.759582	0.0218044	0.329985	-0.0114956	-0.0621217	-0.233888	0.38405
LA2050	Glycosyltransferase,family28Glycosyltransferase28,C-terminal	-0.134878	-0.027675	-0.0524159	0.273814	0.302226	-0.226509	-0.117695	0.487486	0.0291463	0.171207	0.100051	0.425459	-0.0758749	0.515006	0.215915	0.413594	0.013043	0.318461	0.0439433	-0.140124	-0.235114	0.296311
LA2051	Cytoplasmicpeptidoglycansynthetase,N-terminalCytoplasmicpeptidoglycansynthetases,C-terminalPhosphopantetheineattachmentsite	0.0203404	0.0635029	-0.0426443	0.289244	0.304006	-0.196607	-0.0579701	0.372952	-0.200379	0.258217	0.139236	0.463622	0.120294	0.465713	0.249822	0.512985	0.00723157	0.283329	0.0634092	-0.178874	-0.226509	0.186501
LA2052	NovelGene	0.0513992	-0.00288828	-0.524064	-0.226004	0.296899	-0.187768	0.199255	0.410341	-0.465713	0.235114	0.0923402	-0.00288828	0.186065	0.399445	-0.0440443	-0.00723157	0.0409718	0.341417	0.176251	-0.158337	-0.438293	0.238787
LA2053	hypotheticalproteinLIC11861	0.181149	-0.140826	0.106249	0.169925	0.345564	-0.172488	0.0634092	0.288063	-0.31034	0.0214797	0.330973	0.276199	0.0923402	0.226509	0.364013	0.253384	0.139236	0.252173	0.26708	-0.117695	-0.340277	0.0524159
LA2054	3-hydroxyisobutyratedehydrogenase	-0.154454	-0.0846703	-0.0648829	0.296311	0.384584	-0.140124	0.114035	0.521051	-0.145351	0.109695	0.153607	0.204141	0.046921	0.342555	0.190997	0.0976108	0.110916	0.504875	-0.0214797	-0.326537	-0.222805	0.425459
LA2055	Transmembrane2.691.3;EC2.7.-.-:Transferases-TransferringPhosphorus-ContainingGroups2.083.9;EC4.6.-.-:Lyases-Phosphorus-OxygenLyases1.058.6	0.0985055	0.285698	-0.00288251	0.204141	-0.0257376	-0.0881416	0.086201	-0.00578235	0.394032	0.260628	0.270556	-0.181149	0.41889	-0.0709665	0.242977	-0.0985055	0.0380063	0.015783	-0.0579701	0.316528	-0.0129262	0.205393
LA2056	COG1127:ABC-typetransportsysteminvolvedinresistancetoorganicsolvents,ATPasecomponent	0.131313	0.146655	-0.0426443	0.0894982	0.120294	0.0144996	0.0365259	0.045443	0.378944	0.341417	0.217591	-0.227692	0.360305	0.0100637	0.0908029	-0.152003	0.00578235	0.0426443	-0.0786098	0.302226	-0.132248	0.100305
LA2057	ProteinofunknownfunctionDUF140	0.123434	0.282143	0.0380063	0.120352	0.0424568	0.0101344	0.100051	0.051024	0.33825	0.14274	0.0969617	-0.204233	0.288065	0	0.171368	-0.147202	0.0365259	0.151859	-0.0071955	0.375197	0.0649175	-0.0291463
LA2058	d-alanine-d-alanineligase	0.07552	0.0214797	0.0709665	-0.14401	0.027675	-0.0579701	0.224317	0.187768	-0.0426443	0.132248	0.352916	-0.397828	0.148801	-0.1976	0.131313	-0.354759	-0.0717627	0.0854247	-0.0976108	0.100051	-0.244887	0.0894982
LA2059	hypotheticalproteinLIC11856	0.16004	0.0257376	0.0528949	0.153157	-0.00144197	-0.200379	0.192645	0.145351	0.284546	0.0356239	0.227692	-0.309359	0.351074	-0.0573917	0.169745	-0.312939	0.0232698	0.207893	-0.00144197	0.388355	0.0513992	0.0717627
LA2060	putativemethyltransferase	-0.0370307	0.0881416	-0.116365	-0.209228	-0.00144197	-0.111031	0.169745	-0.112475	0.386468	0.051024	0.181149	-0.461959	0.334607	-0.217591	0.0846703	-0.720232	0.0573917	0.217851	-0.133564	0.215915	-0.134878	-0.0380063
LA2061	homoserineO-acetyltransferase	0.0603973	0.144046	0.12658	0.16092	0.210897	0.0424568	0.236164	0.041243	0.380822	0.0648829	0.341903	-0.352916	0.395929	-0.24127	0.179515	-0.639355	0.0740006	0.0229004	0.0335695	0.321928	0.0335695	0.0482362
LA2062	O-acetylhomoserine(thiol)lyase	0.129734	0.166073	0.103147	0.0271541	0.011588	-0.0894982	0.114035	-0.0203404	0.369595	-0.0380063	0.0954196	-0.362158	0.330973	-0.106249	0.0892673	-0.305788	0.0365259	0.0468403	0.0335695	0.407364	0.112475	0.00144197
LA2063	cytoplasmicmembraneprotein	-0.015783	-0.0588937	-0.0565835	-0.00288828	-0.0827026	-0.249749	0.134477	0.0143553	0.177882	-0.128156	0.0969617	0.0745054	0.155213	-0.125006	0.153607	0.108357	0.0892673	0.0200577	0.0709665	0.436354	0.0499049	0.0243197
LA2064	hypotheticalproteinLIC11850	0.0558912	0.158337	-0.109695	-0.0908029	0.0306192	-0.0635029	0.110916	0.0962619	0.323733	-0.0232698	0.0800879	-0.239566	0.0262051	-0.296899	0.046921	-0.354759	0.169745	0.265437	0.244685	0.37707	0.166503	0.0731347
LA2065	EC2.7.-.-:Transferases-TransferringPhosphorus-ContainingGroups3.194.7;NuclearReceptors1.368.5	-0.128293	0.10165	0.0588937	-0.140826	-0.0299829	0.00723157	0.302226	-0.0923402	0.364013	-0.134477	0.171368	-0.128156	0.506353	-0.2567	0.28279	-0.518701	0.07552	0.227741	0.153607	0.373327	0.434403	0.177599
LA2066	NovelGene	-0.16092	0.387363	-0.0827026	0.0854247	0.0174171	0.00288828	0.120294	0.112367	0.446148	-0.0335695	-0.0328061	-0.0159576	0.263612	-0.0816138	0.187707	0.0621217	0.013043	0.147958	0.0664274	0.345564	0.12658	0.215368
LA2067	hypothetical protein	-0.159629	0.228973	-0.0854247	0.0186342	0.0694519	-0.0922074	0.0800879	0.171207	0.249822	-0.145605	0.0320936	-0.0908029	0.172994	-0.07552	0.169745	-0.0588937	0.0262051	0.0949116	0.0969617	0.28279	0.086201	0.153157
LA2069	flagellarmotorswitchprotein	-0.041243	-0.209228	0.07552	-0.150401	-0.051024	0.0724828	0.407364	-0.279284	0.0740006	0.0786098	0.261881	0.0579701	0.334607	0.0172093	0.239566	0.211635	0.248108	-0.395929	0.118727	0.473931	-0.00144197	-0.181149
LA2071	SPFHdomain/Band7familyprotein	-0.0243197	0.0243197	0	-0.0335695	0.0724828	-0.0894982	0.172994	-0.0101344	0.330973	-0.26708	0.0634092	0.0271541	0.394032	-0.199255	0.298673	-0.26708	0.0816138	0.134878	0.202572	0.409278	0.112475	0.00144197
LA2072	SPFHdomain/Band7familyprotein	0.0831412	0.352759	0.164884	0.0922074	0.117161	0.104697	0.258425	0.137504	0.291592	-0.086201	0.209228	-0.077041	0.452057	-0.0513992	0.450084	-0.152003	0.114035	0.109695	0.226004	0.547932	0.194295	0.192825
LA2075	EC1.9.-.-:Oxidoreductases-Actingonahemegroupofdonors1.162.2;EC1.10.-.-:Oxidoreductases-Actingondiphenolsandrelatedsubstancesasdonors1.058.6;Transmembrane1.058.6;[3.D.]PrimaryActiveTransporters-Oxidoreduction-driventransporters1.058.6	-0.204141	-0.475936	-0.0962619	-0.384584	-0.249749	-0.271426	0.454032	-0.112475	-0.0384362	-0.37707	0.305788	-0.434403	0.309359	-0.248108	0.298673	-0.590745	0.150401	0.22404	0.0454314	0.176251	-0.0100637	-0.0291463
LA2076	argininosuccinatelyase	-0.138814	0.186501	0.164884	0.189034	0.0291463	0.0709665	0.254978	0.302173	0.21424	-0.123434	0.0335695	-0.0543923	0.224317	0.15056	0.12658	0.266637	0.093879	0.195348	0.0831412	0.37146	-0.077243	0.132248
LA2077	peptidyl-prolylcis-transisomerase	0.0724828	0.0313952	0.234465	0.0827026	0.011588	0.0724828	0.248108	0.132248	0.227692	-0.120294	0.0409718	0.077243	0.0785637	0.0524159	0.209228	0.325386	0.140826	0.0229004	0.205896	0.526992	0.0528949	0.015783
LA2078	EC3.6.-.-:Hydrolases-ActingonAcidAnhydrides1.368.5	-0.0703893	-0.00723157	0.210897	0.015783	0.077041	0.109359	0.232769	0.0328061	0.168123	-0.270556	-0.00144197	-0.134477	0.0664274	-0.136062	0.118727	-0.0528949	0.176251	0.144046	0.171368	0.272297	-0.0827026	-0.0247367
LA2080	hypotheticalproteinLIC11837	-0.171207	-0.0499049	0.181149	0.0690147	0.0424568	0.104697	0.217591	0.151859	0.279284	-0.169745	0.0846703	0.0440443	0.0709665	0.0621217	0.0513992	0.172488	0.0306192	0.124328	0.0831412	0.33825	-0.0468403	0.0881416
LA2081	flagellarmotorswitchproteinFliM	0.0558912	0.27739	0.21927	0.00288251	0.0247367	0.086201	0.248108	0.226509	0.407364	-0.114035	0.0159576	0.253384	0.0800879	0.138814	0.0424568	0.119024	0.123434	0.145351	0.21424	0.469929	0.152003	-0.027675
LA2083	putativelipoprotein	-0.0881416	-0.195946	0.0908029	-0.129734	-0.182692	0.018878	0.086201	-0.117161	0.215915	-0.286304	0.0203404	0.0243197	0.0320936	-0.190997	0.0365259	-0.0409718	0.0174171	-0.0218044	0.0709665	0.281036	-0.0676387	-0.181149
LA2085	hypotheticalproteinLIC11832	0.0558912	-0.0603973	0.215915	-0.0306192	-0.130931	-0.0662614	0.163268	-0.184425	0.236164	-0.332789	0.336428	0.255803	0.382702	-0.172994	0.246395	-0.182786	0.164884	0.107018	0.463947	0.373327	0.448115	-0.128156
LA2087	guaninemonophosphatesynthase	-0.0328061	0.119024	0.0439433	0.0100637	-0.0370307	0.103147	0.046921	0.102994	0.332789	0.105678	-0.0285692	0.204141	0.187707	0.108357	0.15682	0.333424	0.0291463	0.117695	0.14401	0.351074	0.0454314	0.149259
LA2088	hypotheticalproteinLIC11830	0.0203404	0.183963	0.161653	-0.027675	0.166503	0.169745	0.195946	0.359521	0.152003	-0.0619024	-0.129613	-0.0232698	-0.121679	0.0524159	0.232769	0.0676387	0.114035	0.428678	0.0203404	0.136062	-0.0799754	0.147958
LA2089	O-antigenpolymerase	0.027675	-0.027675	0.0831412	-0.129734	0.0174171	0.0800879	0.380822	0.196607	-0.291604	0.0468403	0.0619024	-0.296899	-0.169925	-0.186065	-0.0100637	-0.411195	0.115597	0.444667	-0.0482362	-0.102994	-0.31034	0.128293
LA2090	putativeglycosyltransferase	0.0262051	0.167358	0.101598	0.0827026	0.101598	0.16004	0.261881	0.0745054	-0.183963	0	0.123434	-0.013043	0.00144342	0.0398403	0.0785637	-0.018878	0.0262051	0.391768	-0.0551957	0.018878	-0.314986	0.0976108
LA2091	NovelGene	0.0694519	-0.0218044	0.179515	0.0854247	0.0291463	0.0499049	0.131313	0.206643	0.0649175	0.265437	0.109359	0	-0.0186342	0.144046	0.0603973	0.168642	0.0892673	0.305679	-0.0214797	0.137648	-0.24245	0.0799754
LA2092	phosphoheptoseisomerase	0.0335695	0.0786098	0.356606	0.111031	0.155213	0.139236	0.166503	0.320773	0.362158	0.108357	0.011588	0.212881	0.0740006	0.138814	0.21927	0.225275	0.227692	0.43082	-0.00575927	0.263612	-0.045443	0.117695
LA2093	ABCtransporter,ATP-bindingprotein	-0.077243	-0.132894	0.134477	-0.0588937	0.212568	0.132894	0.137648	0.266637	0.237864	-0.0499049	0.027675	-0.0908029	0.0679388	0.195348	0.0159576	-0.0985055	0.0969617	0.195348	0.0159576	0.137648	-0.0935602	0.0143553
LA2094	hypotheticalproteinLIC11823	-0.0648829	0.0342157	0.253257	0.196607	0.0543923	-0.00575927	0.15682	0.400538	0.0877334	0.0703893	0.0335695	0.0935602	-0.504875	0.0257376	0.0603973	0.316146	0.104697	0.37629	-0.154454	0.125006	-0.164786	0.112367
LA2095	3-isopropylmalatedehydrataselargesubunit(isopropylmalateisomerase)(alpha-IPMisomerase)(IPMI)	-0.0565835	-0.0320936	0.152003	0.301002	0.179515	0.0232698	0.134477	0.471968	0.28279	0.167358	-0.0935602	0.358396	-1.02998	-0.76366	0.110916	0.627607	0.184425	0.305679	0	0.37707	0.0439433	0.077243
LA2096	3-isopropylmalatedehydratasesmallsubunit	-0.0867838	0.0922074	0.0892673	0.291604	0.150401	0.0513992	-0.0370307	0.378512	0.184425	-0.07552	-0.0524159	0.314986	-0.630405	-0.62371	0.164884	0.371838	0.0619024	0.37629	-0.0186342	-0.0271541	-0.158337	0.0840643
LA2097	Cysteinesynthase/cystathioninebeta-synthaseP-phosphate-bindingsitePyridoxal-5'-phosphate-dependentenzyme,betasubunit	-0.321928	0.0398403	0.0892673	0.403813	0.401635	0.279284	-0.102994	0.27858	0.401635	0.468844	0	0.551885	-0.0962619	0.290424	0.0528949	0.517024	0.327348	0.620117	-0.0398403	-0.0214797	-0.240009	0.0356239
LA2098	hypotheticalproteinLIC11819	-0.231432	0.0426443	-0.00144197	0.276199	0.190997	0.0908029	-0.0662614	0.292782	0.0573917	-0.018878	-0.0524159	0.186501	-0.249749	0.259423	-0.0482362	0.276199	-0.0468403	0.498761	-0.121679	-0.186501	-0.211635	0.205393
LA2100	hypotheticalproteinLIC11818	-0.0935602	-0.15682	0.027675	0.0976108	0.093879	-0.0071955	0.077041	0.244887	-0.105678	-0.0262051	0.190997	0.0482362	0.0350469	-0.0439433	0.0877334	-0.104697	0.0985055	0.43082	-0.0935602	-0.24732	-0.260628	0.0565835
LA2101	Bacterialregulatoryprotein,LuxRSigma-70region2Sigma-70region4RNApolymerase,sigmasubunit	-0.0621217	0.180148	0.155213	0.320773	0.254978	0.142417	0.103147	0.312665	0.131313	-0.186065	0.011588	0.173767	-0.209141	0.145351	0.00868224	0.147958	0.117161	0.395063	0.0174171	0.0350469	-0.121679	0.0356239
LA2102	hypotheticalproteinLIC11816	-0.0717627	0.125651	0.16004	0.333424	0.139236	0.018878	0.16004	0.385155	-0.128293	0.0745054	0.114035	0.298658	-0.244887	0.292782	0.0513992	0.337996	0.018878	0.399445	-0.051024	0.0380063	-0.149259	0.132248
LA2103	hypotheticalproteinCC2467	0.0724828	0.0299829	0.217591	0.403813	0.263612	0.147202	0.027675	0.155749	0.334607	0.23634	0.194295	0.463622	0.291592	0.24245	0.394032	0.454176	0.152003	0.207893	0.128156	0.194295	-0.0186342	0.0398403
LA2104	ATP-dependentClpprotease,ATP-bindingsubunit	-0.146655	0.104337	0.101598	0.293959	0.195946	0.0679388	0.0365259	0.317304	0.194295	0.164786	0.104697	0.309176	0.112475	0.332278	0.163268	0.41792	-0.0621217	0.350497	-0.115033	-0.0186342	-0.109695	0.145351
LA2105	gamma-glutamyltranspeptidase	-0.137504	-0.147202	0.0306192	0.40163	0.340075	-0.297485	0.00433459	0.624803	-0.0635029	0.0186342	0.199255	0.49057	-0.00288251	0.578214	0.237864	0.645241	0.0724828	0.442545	0.0454314	-0.368489	-0.306846	0.0565835
LA2106	gamma-glutamylcysteinesynthetase	-0.126973	-0.114035	-0.169925	0.100305	0.248108	-0.37629	-0.111031	0.320773	-0.45628	-0.312939	0.0664274	0.0676387	-0.280956	0.267835	0.0634092	0.187768	-0.0690147	0.299831	-0.344828	-0.441483	-0.351628	-0.0409718
LA2107	probableglutamate-cysteineligase	-0.0524159	0.0635029	-0.015783	0.164786	0.390245	-0.134878	0.00433459	0.531069	-0.248535	0.0854247	0.139236	0.173767	-0.187768	0.378512	0.236164	0.280956	0.115597	0.420078	0.00868224	-0.317304	-0.202888	0.238787
LA2109	COG0278:Glutaredoxin-relatedprotein	0.100051	-0.0588937	0.477944	-0.0144996	0.145605	0.288065	0.606035	-0.32916	0.260152	-0.0954196	0.275786	0.331132	0.327348	-0.142417	0.147202	-0.147202	0.147202	-0.614845	0.0649175	0.526992	0.172994	-0.345564
LA2113	putativepermease	-0.175045	-0.454032	-0.15056	0.212881	0.394032	-0.178874	0.027675	0.381837	-0.243669	-0.112475	0.0619024	0.133564	0.0528949	0.345964	0.174621	0.187768	0.0954196	0.428678	0.018878	-0.267835	-0.316146	0.189034
LA2114	ABCtransporter,ATP-bindingprotein	-0.115033	0.0854247	-0.128293	0.382944	0.26708	-0.178874	-0.0962619	0.49057	0.0144996	0.10165	0.0320936	0.441483	-0.0635029	0.414677	0.249822	0.605968	0.0816138	0.425459	0.0409718	-0.209141	-0.235114	0.255803
LA2115	dihydrolipoamidedehydrogenase	-0.14274	-0.118727	-0.191563	0.158337	0.358454	-0.192825	0.0306192	0.515006	-0.129613	0.0243197	0.100051	0.238787	0.0724828	0.441483	0.270556	0.320773	0.07552	0.380729	0.21424	-0.133564	-0.116365	0.145351
LA2116	NovelGene	0.168123	-0.0499049	0.0513992	0.250962	0.438307	-0.134878	0.148801	0.43189	-0.0635029	0.0854247	0.2567	0.173767	0.0892673	0.265437	0.552156	0.187768	0.207561	0.458382	0.302226	-0.0690147	0.0159576	0.295135
LA2117	Sulfatetransporter/antisigma-factorantagonistSTAS	0.00578235	0.100305	0.0424568	-0.284546	0.186065	0.311148	0.407364	-0.018878	-0.00288251	-0.125006	0.234465	-0.244685	0.332789	-0.401635	-0.0384362	-0.518701	0.311148	0.493647	-0.128293	0.192645	-0.0579701	-0.174621
LA2118	Beta-lactamase-like	-0.0758749	-0.077041	-0.0565835	0.335712	0.367732	-0.264236	-0.0214797	0.545968	-0.185232	-0.0174171	0.140826	0.358396	-0.126973	0.396159	0.296899	0.438293	0.0232698	0.545968	0.195946	-0.108357	-0.186501	0.255803
LA2119	glycerolkinase	0.147202	0.0922074	-0.158337	0.115033	-0.0621217	-0.154454	0.0409718	0.140124	-0.137504	0.00288251	0.0908029	-0.375197	0.110916	-0.341903	-0.00432161	-0.182786	-0.183963	0.183963	-0.0813396	0.249822	-0.191563	-0.166503
LA2120	hypotheticalproteinLIC11798	0.260152	-0.12658	-0.0648829	-0.00578235	-0.0908534	-0.111031	0.125006	0.0840643	-0.40163	-0.304006	0.367732	-0.713119	-0.164786	-0.428566	0.109359	-0.510457	-0.140124	0.00575927	-0.0607392	0.24127	-0.158337	-0.272297
LA2121	EC4.1.-.-:Lyases-Carbon-CarbonLyases1.058.6;EC4.2.-.-:Lyases-Carbon-OxygenLyases1.058.6	0.121863	0.358396	0.552156	0.140124	0.077041	0.305788	1.31115	0.0703893	0.284546	-0.132894	0.232769	0.149259	-0.226509	-0.407364	0.327348	-0.177882	0.352916	1.18967	-0.0186342	0.365871	-0.0200577	-0.424688
LA2122	Transmembrane3.897.3;EC2.4.-.-:Transferases-Glycosyltransferases1.573.8;EC3.4.-.-:Hydrolases-Actingonpeptidebonds(Peptidases)1.368.5	0.263612	0.0426443	-0.105678	-0.202572	0.0499049	0.0724828	0.224317	-0.179515	-0.100305	-0.0634092	0.341903	-1.02915	0.454032	-0.905088	0.117161	-0.870387	-0.0840643	-0.0954196	-0.0482362	0.347399	-0.259423	-0.210897
LA2123	hypotheticalproteinLIC11795	0.161653	0.0593553	-0.00144197	-0.00578235	0.109359	0.0306192	0.293359	0.132248	-0.0786098	0.116365	0.516636	-0.392137	0.490051	-0.428566	0.1976	-0.411195	0.0528949	0.329985	0.0634092	0.226004	-0.129613	0.0813396
LA2124	alginateO-acetyltransferase	0.194295	0.16092	-0.202888	-0.341903	0.0634092	0.00578235	0.0335695	-0.120294	-0.295135	-0.26708	0.204233	-0.924125	0.0454314	-0.854649	-0.0524159	-0.880976	-0.187768	-0.129734	0.00144342	0.268817	-0.0690147	0.140124
LA2125	hypothetical protein	0.103147	0.111031	-0.0593553	0.0565835	0.018878	-0.0370307	0.142417	0.24123	0.00288828	0.0496308	0.222633	-0.305788	0.2567	-0.217591	0.209228	-0.305788	-0.0285692	0.227741	-0.0129262	0.270556	-0.0989585	0.136191
LA2127	hypotheticalproteinLIC11792	0.145605	0.0496308	-0.187768	-0.163268	-0.0071955	0.027675	0.352916	0.0342157	-0.258217	-0.128156	0.432455	-0.962969	0.401635	-1.17788	0.415037	-0.965784	-0.0229004	0.351628	0.0159576	0.356606	0.00433459	0.00288251
LA2129	COG1061:DNAorRNAhelicasesofsuperfamilyII	0.16004	0.172488	-0.146655	-0.0454314	-0.0607392	-0.0648829	0.114035	0.199123	-0.0635029	0.0676387	0.190997	-0.72977	0.316528	-0.550043	0.182786	-0.362158	-0.051024	-0.0454314	0.103147	0.428566	-0.015783	-0.086201
LA2130	aspartateaminotransferase	0.0588937	-0.137648	-0.0482362	-0.0877334	-0.0922074	-0.157044	0.148801	-0.0101344	0.345564	-0.323733	0.0846703	-0.302226	0.168123	-0.150401	0.222633	-0.320126	0.0831412	0.0114956	0.0528949	0.452057	0.131313	-0.132894
LA2131	NovelGene	0.21424	0.0758749	0.0649175	-0.0619024	0.0144996	-0.0676387	0.16004	0.155749	0.209228	-0.0634092	0.150401	-0.411195	0.155213	-0.172994	0.0969617	-0.50226	0.115597	0.15056	0.110916	0.321928	0.0365259	0.0468403
LA2132	alpha/betahydrolase	0.0558912	-0.131313	-0.301002	-0.120294	0.0558912	-0.0271541	0.236164	0.015783	0.164884	-0.22095	0.246395	-0.327348	0.244685	-0.347399	0.139236	-0.558517	0.172994	0.207893	0.101598	0.209228	-0.00432161	0.0854247
LA2133	sodium:solutesymporter	0.046921	0.119024	-0.0200577	-0.16004	0	-0.0881416	0.117161	0.0384362	0.174621	-0.163268	-0.0243197	-0.362158	0.345564	-0.164884	0.093879	-0.312939	0.12658	-0.0218044	0.0985055	0.362158	0.0174171	0.00144197
LA2134	homoserinekinase	0.0262051	-0.0709665	-0.201634	-0.334607	-0.00863031	-0.0565835	-0.105678	-0.179515	0.100051	-0.166503	-0.186501	-0.77596	0.0409718	-0.190997	-0.16221	-0.564905	-0.0285692	-0.0101344	0.0740006	0.207561	0.0424568	0.230203
LA2136	hypotheticalproteinLIC11784	0.179515	0.154454	-0.0482362	-0.234465	0.0588937	0.00723157	0.0528949	-0.101598	0.163268	-0.194295	0.109359	-0.397828	0.239566	-0.194295	0.104697	-0.369595	0.21927	0.140124	0.224317	0.405451	0.12658	0.00575927
LA2137	NovelGene	0.00288828	-0.302226	-0.0717627	-0.258425	0.0603973	0.22095	0.110916	0.0758749	0.0454314	-0.547932	0.013043	-0.392137	0.1976	-0.145605	0.234465	-0.104697	0.253257	0.194087	0.0439433	0.41889	0.0144996	-0.22095
LA2138	DSBAoxidoreductase	0.011588	0.0214797	0.013043	-0.129734	0.0394883	-0.0100637	0.0831412	0.0538064	0.168123	-0.112475	-0.0758749	-0.356606	0.166503	-0.0101344	0.0320936	-0.312939	0.0306192	0.286881	0.158429	0.364013	0.128156	0.112367
LA2139	malatedehydrogenase	0.0846703	0.102994	0.106249	-0.0306192	0.155213	0.0291463	0.190997	0.108357	0.512514	0.1137	0.0969617	-0.251539	0.382702	0	0.199255	-0.128156	0.0335695	0.00432161	0.169745	0.349235	0.0892673	0.108357
LA2140	Aminotransferase,classIandII	-0.0129262	0.181421	-0.133564	0.0538064	-0.0370307	-0.0690147	0.00868224	-0.0800879	0.279284	0	-0.0881416	-0.0159576	0.0365259	-0.0439433	0.0424568	0.284514	0.0785637	0.259423	0.0439433	0.41889	-0.0129262	0.0271541
LA2141	DETHIOBIOTINSYNTHETASEPROTEIN	-0.0257376	0.145351	-0.195348	-0.0218044	0.0203404	0.106249	0.0908029	0.132248	0.50226	-0.0954196	-0.0703893	-0.117161	0.249822	0.105678	0.0619024	0.0976108	0.168123	0.200379	0.0528949	0.436354	-0.0356239	-0.0908029
LA2142	adenosylmethionine-8-amino-7-oxononanoateaminotransferase	-0.0440443	-0.00144342	-0.0071955	-0.0306192	0.0892673	0.136062	0.356606	0.295135	0.343732	-0.0174171	0.0740006	-0.263612	0.244685	-0.0335695	0.164884	-0.164884	0.148801	0.246104	0.161653	0.365871	0.0649175	0.1137
LA2143	biotinsynthase	0.0159576	0.0607392	0.093879	0.0398403	0.0262051	0.0619024	0.251539	0.219091	0.415037	0.0867838	0.0203404	0.0313952	0.166503	0.0579701	0.172994	0.177599	0.128156	0.214125	0.0877334	0.461959	0.0785637	0.117695
LA2144	hypotheticalproteinLIC11776	-0.0129262	0.154454	0.0543923	0.0243197	0.0831412	0.164884	0.120294	0.273814	0.436354	0.132248	-0.0271541	-0.232769	0.369595	0.0257376	0.0484122	-0.171368	0.0923402	0.344828	0.0558912	0.395929	-0.0786098	0.319618
LA2145	PhosphoserinephosphataseSerBHaloaciddehalogenase-likehydrolaseHAD-superfamilyhydrolase,subfamilyIB(PSPase-like)	-0.0200577	0.0468403	-0.0243197	-0.153607	-0.045443	-0.104337	0.107803	-0.0969617	0.210897	-0.128156	0.0365259	-0.192645	0.0603973	-0.202572	0.121863	-0.0528949	0.093879	0.0229004	-0.0426443	0.217591	0.0350469	-0.00144342
LA2146	DNAmismatchrepairprotein	-0.138814	0.158337	0.0394883	0.125651	0.0954196	0.147202	0.177882	0.240009	0.390245	-0.0513992	0.0785637	0.0703893	0.258425	0.24245	0.163268	0.163499	0.0174171	0.318461	0.0424568	0.316528	-0.0356239	0.16092
LA2147	DNAmismatchrepairprotein	-0.0989585	0.185232	0.163268	-0.00578235	0.158429	0.125006	0.242977	0.225275	0.312939	0.0786098	0.176251	-0.0877334	0.212568	0.045443	0.311148	-0.046921	0.104697	0.197865	-0.0356239	0.323733	0.00578235	0.249749
LA2150	ProteinofunknownfunctionDUF152	-0.134878	0.153157	0.0709665	-0.0588937	0.14401	0.129734	0.302226	0.199123	0.200913	-0.0144996	0.00723157	-0.21927	0.0101344	0.0648829	-0.125651	-0.21424	0.128156	0.386259	-0.0813396	0.16004	-0.0827026	-0.00288828
LA2151	ResponseregulatorreceiverCheY-like	-0.115033	0.051024	0.101598	0.100305	0.123434	0.0816138	0.163268	0.167358	0.249822	-0.07552	-0.0482362	-0.0380063	0.0831412	-0.00723157	-0.0342157	-0.189351	0.24127	0.312665	0.0262051	0.166503	-0.0299829	-0.189351
LA2152	COG0473:Isocitrate/isopropylmalatedehydrogenase	-0.112367	0.0662614	0.244685	0.364012	0.222633	0.237864	0.293359	0.42975	0.37707	-0.086201	0.109359	0.298658	0.172994	0.321928	0.204233	0.328836	0.0694519	0.333424	0.0101344	0.263612	-0.00575927	-0.0203404
LA2153	N-acetylornithineaminotransferase	-0.0813396	0.0285692	0.254978	0.389567	0.0573917	0.0954196	0.15682	0.23634	0.291592	-0.246395	0.0232698	0.137504	-0.102994	0.155749	0.129734	0.293959	0.227692	0.280956	-0.0496308	0.286304	-0.0676387	-0.145605
LA2154	phosphomannomutase	-0.109695	-0.07552	0.200913	0.0799754	0.0247367	0.0588937	0.236164	0.237564	0.0694519	-0.305788	0.0409718	-0.164884	-0.24123	-0.00433459	-0.0100637	0.0143553	0.101598	0.344828	-0.045443	0.0144996	-0.119024	0.0186342
LA2155	Transmembrane1.368.5;EC3.6.-.-:Hydrolases-ActingonAcidAnhydrides1.058.6;EC3.4.-.-:Hydrolases-Actingonpeptidebonds(Peptidases)1.058.6	0.0306192	-0.0291463	0.195946	0.266637	0.0619024	0.0588937	0.209228	0.250962	0.134477	-0.0528949	0.186065	0.292782	-0.0313952	0.0257376	0.112475	0.123004	0.249822	0.263034	0.118727	0.318326	-0.102994	-0.0365259
LA2156	aspartateaminotransferase	-0.0786098	-0.164884	0.14401	0.199123	-0.0342157	0.0365259	0.117161	0.172488	0.152003	-0.174621	0.0619024	-0.0877334	0.00288828	-0.0232698	-0.0342157	0.0881416	0.0394883	0.207893	0.00288828	0.0985055	-0.169925	0.121679
LA2157	hypotheticalproteinLIC11763	0.0320936	-0.274041	0.305788	-0.140826	-0.302173	-0.138814	0.107803	-0.21927	-0.0881416	-0.332789	0.07552	-0.392137	0.132894	-0.424688	0.109359	-0.541618	0.0439433	0.0426443	0.21424	0.279284	-0.205393	-0.239566
LA2160	hypotheticalproteinLIC11761	0.0603973	-0.171368	0.147202	0.0854247	0.161653	0.0424568	0.286304	0.273814	-0.232661	-0.101598	0.200913	-0.161653	-0.0551957	0.0100637	0.0634092	-0.0877334	0.0664274	0.293959	-0.120352	-0.183963	-0.186501	0.194087
LA2163	endonucleaseIII	0.137648	-0.115597	0.274041	0.408168	0.226004	0.142417	0.360305	0.331132	0.0232698	-0.284546	0.224317	0.0271541	0.0649175	-0.07552	0.323733	-0.164884	0.334607	0.461529	0.0831412	0.0380063	-0.0257376	0.0468403
LA2164	COG1607:Acyl-CoAhydrolase	0.24127	-0.00868224	0.336428	0.255803	0.217591	0.0954196	0.254978	0.24123	-0.00863031	0.077243	0.296899	0.284514	0.0499049	-0.0543923	0.215915	0.0717627	0.226004	0.389567	-0.041243	0.0908029	0.0785637	0.0440443
LA2165	peptidechainreleasefactor2-likeprotein	0.177882	-0.164884	0.21927	0.100305	-0.0214797	-0.15056	0.0908029	0.0426443	-0.314986	-0.121863	0.194295	0.0745054	-0.222805	-0.171368	0.172994	-0.00288828	0.195946	0.263034	-0.0143553	0.0573917	-0.041243	-0.21424
LA2166	nucleotideexcisionrepairsubunitC	0.0101344	0.0635029	0.305788	0.43082	0.0954196	0	0.0232698	0.334568	0.110916	0.0370307	0.0954196	0.24732	0.215915	0.182692	0.077041	0.289244	0.0634092	0.356144	-0.136191	-0.0662614	-0.238787	0.132248
LA2167	hypotheticalproteinLIC11755	0.00868224	-0.0679388	0.163268	0.232661	0.0365259	0.00433459	0.077041	0.285698	-0.195348	-0.190997	0.234465	0.0482362	-0.391768	0.0100637	-0.0621217	0.0565835	-0.0172093	0.400538	-0.159629	-0.246104	-0.302173	0.0635029
LA2168	Transmembrane3.897.3;Antigen2.691.3;EC3.4.-.-:Hydrolases-Actingonpeptidebonds(Peptidases)1.162.2;EC2.4.-.-:Transferases-Glycosyltransferases1.058.6	0.0320936	0.00575927	0.114035	0.111031	0.0649175	-0.0214797	0.145605	0.280956	-0.196607	0.14274	0.251539	0.0607392	0.00144342	-0.0262051	0.093879	0.045443	0	0.454176	-0.172488	-0.291604	-0.298658	0.263034
LA2170	lipoproteinwithphospholipaseDdomain	0.00723157	-0.0709665	0.168123	0.276199	0.155213	0.117161	0.239566	0.266637	-0.290424	0.116365	0.281036	0.186501	-0.0482362	0.0867838	0.0985055	0.298658	0.0320936	0.537048	-0.164786	-0.204141	-0.328836	0.181421
LA2171	exopolysaccharideproductionprotein	-0.0129262	0.136191	-0.00863031	0.366252	0.249822	-0.0243197	0.0144996	0.320773	-0.137504	0.145351	0.246395	0.298658	0.0101344	0.327687	0.155213	0.328836	0.0306192	0.496718	-0.212881	-0.411426	-0.337996	0.284514
LA2172	Glycosyltransferase,group1	-0.154454	-0.011588	0.0454314	0.408168	0.286304	-0.10165	-0.0271541	0.252173	-0.051024	0.0384362	0.204233	0.284514	-0.00144197	0.319618	0.0892673	0.303342	-0.0229004	0.531069	-0.0676387	-0.444667	-0.306846	0.271426
LA2173	lipopolysaccharidecorebiosynthesisprotein	-0.120352	0.125651	0.0543923	0.484396	0.215915	-0.14274	-0.0271541	0.439357	-0.0285692	0.0129262	0.109359	0.408168	-0.186501	0.426533	0.0454314	0.466758	-0.0468403	0.569491	-0.173767	-0.375178	-0.201634	0.252173
LA2174	NovelGene	-0.145351	0.100305	0.112475	0.389567	0.356606	0.0218044	0.0439433	0.386259	0.107803	-0.018878	0.114035	0.102994	0.00578235	0.217851	0.125006	0.153157	0.115597	0.541019	-0.0551957	-0.290424	-0.302173	0.405992
LA2175	Cyclicnucleotide-bindingPatatin	-0.0989585	0.077243	-0.259423	0.0426443	0.307573	-0.0949116	-0.35727	-0.0513992	0.177882	0.240009	-0.200379	-0.150401	-0.283329	-0.0923402	0.011588	0.0976108	0.027675	0.485427	-0.0621217	-0.204141	-0.121679	0.27023
LA2176	Transmembrane1.368.5	0.0291463	0.187768	-0.0908534	0.182692	0.340075	0.0232698	0.0558912	0.207893	-0.305679	0.0813396	0.248108	0.0271541	0.0424568	0.0398403	0.261881	-0.134477	0.128156	0.515006	-0.0827026	-0.371838	-0.381837	0.21661
LA2177	long-chain-fatty-acidCoAligase	-0.173767	0.124328	0.086201	0.573375	0.215915	-0.051024	-0.112367	0.327687	0.0724828	0.0676387	0.0320936	0.410341	0.0724828	0.421156	0.205896	0.554834	0.00723157	0.587845	-0.16092	-0.178874	-0.167358	0.285698
LA2178	N-acetyl-gamma-glutamyl-phosphatereductase	-0.182692	-0.137648	0.0528949	0.340277	0.327348	-0.015783	0.0724828	0.422233	0.0159576	-0.011588	0.246395	0.051024	0.0144996	0.115033	0.236164	0.0565835	0.0816138	0.504875	-0.051024	-0.379621	-0.261832	0.332278
LA2179	N-acetyl-gamma-glutamyl-phosphatereductase	0.153607	0.0662614	0.0603973	0.342555	0.00868224	-0.125651	0.0800879	0.100305	-0.0100637	0.22404	0.234465	-0.00578235	0.327348	0.0100637	0.314733	0.0356239	-0.0813396	0.253384	-0.0271541	0.444184	0.0247367	0.0976108
LA2180	hypotheticalproteinLIC11743	0.354759	0.0143553	0.0439433	-0.0846703	-0.124328	-0.0758749	0.37707	-0.0380063	-0.503858	-0.209228	0.60165	-0.741783	0.0409718	-0.703689	0.0543923	-0.766112	-0.0384362	0.230203	-0.0840643	0.137648	-0.187768	-0.300448
LA2182	Transmembrane1.676.2	0.289827	-0.261881	-0.318461	-0.140826	-0.155749	-0.260628	0.415037	-0.112475	-0.508936	-0.0709665	0.524915	-1.18442	0.392137	-1.4112	0.295128	-1.4112	0.104697	0.128293	0.0394883	0.179515	-0.154454	-0.0603973
LA2184	TldD	0.176251	-0.0218044	0.179515	0.382944	0.0291463	-0.0172093	0.181149	0.282143	0.139236	-0.0877334	0.343732	-0.272297	0.351074	-0.202572	0.330973	-0.26708	-0.0621217	0.189034	0.0394883	0.24127	0.0603973	0.0731347
LA2185	PmbA;peptidematurationprotein	0.128156	0.102994	0.184425	0.255803	0.0174171	-0.041243	0.103147	0.187768	0.117161	0.0384362	0.229382	-0.284546	0.384584	-0.16004	0.229382	-0.177882	-0.126973	-0.00288828	-0.102994	0.134477	-0.0257376	0.141433
LA2186	hypotheticalproteinLIC11739	0.205896	0.0524159	0.136062	0.15056	0.0499049	-0.112367	0.22095	0.0840643	-0.129613	-0.217591	0.488026	-0.500218	0.177882	-0.514573	0.24127	-0.471929	-0.0690147	0.041243	-0.0114956	0.164884	-0.0114956	0.0100637
LA2187	penicillinbindingprotein	0.209228	0.248535	0.0724828	0.22033	0.0724828	-0.0271541	0.16004	0.102994	-0.0690147	-0.018878	0.456009	-0.438307	0.12658	-0.37146	0.137648	-0.397828	-0.0949116	-0.018878	-0.0538064	0.190997	-0.104337	0.0271541
LA2188	hypotheticalproteinBPSL1098	0.182786	0.0676387	0.0877334	0.147958	0.0101344	0.0218044	0.281036	0.168642	-0.0731347	0.0440443	0.456009	-0.579922	0.378944	-0.394032	0.177882	-0.573467	-0.0271541	0.077243	0.018878	0.260152	-0.202888	-0.0291463
LA2189	hypotheticalproteinLIC11736	-0.0172093	0.221568	0.112475	0.352759	-0.0172093	-0.0370307	0.0969617	0.0676387	0.187707	0.0690147	0.199255	-0.150401	0.272297	0.0426443	0.0454314	-0.0985055	-0.0328061	0.27858	-0.0962619	0.145605	-0.0976108	0.105678
LA2190	2-dehydropantoate2-reductase	0.0543923	-0.103147	0.0484122	0.158337	-0.0129262	-0.145351	0.142417	0.045443	-0.0648829	-0.382702	0.343732	-0.212568	-0.0426443	-0.24127	0.0969617	-0.334607	0.123434	0.269033	-0.0342157	0.148801	-0.0827026	0.109695
LA2192	NovelGene	0.187707	-0.106249	0.00578235	-0.093879	-0.0621217	-0.0840643	0.281036	0.0370307	-0.35727	-0.440263	0.411195	-0.428566	-0.0143553	-0.422752	0.0877334	-0.471929	0.0528949	0.217851	0.0409718	0.174621	-0.141433	-0.0831412
LA2193	atp-dependentDNAhelicase	-0.0071955	0.0827026	-0.0299829	0.0186342	-0.0186342	-0.0257376	0.121863	0.121679	0.0394883	-0.103147	0.195946	-0.327348	0.274041	-0.182786	0.0740006	-0.442222	0.0785637	0.293959	0.0350469	0.14401	-0.167358	0.0186342
LA2194	FKBP-typepeptidyl-prolylcis-transisomerase	0.112475	0.214125	0.077041	0.102994	-0.0867838	-0.0426443	0.205896	-0.0877334	0.177882	-0.392137	0.224317	-0.207561	0.289827	-0.145605	0.325539	-0.334607	0.139236	0.16092	0.117161	0.336428	-0.0214797	-0.121863
LA2196	hypotheticalproteinLIC11730	0.132894	-0.046921	-0.041243	-0.0785637	-0.0676387	0.0634092	0.184425	0.0243197	-0.192825	-0.104697	0.336428	-0.323733	0.249822	-0.182786	0.0908029	-0.286304	-0.0257376	0.297485	0.200913	0.186065	-0.125651	0.0935602
LA2197	2,4-dienoyl-coareductase	0.0159576	0.0299829	0.104697	0.115033	0.125006	0.046921	0.152003	0.117695	0.450084	-0.0484122	0.189351	-0.184425	0.274041	-0.046921	0.227692	-0.182786	0.0724828	0.120352	0.200913	0.305788	0.093879	0.151859
LA2200	N-acetylmuramoyl-L-alanineamidase,family2	0.145605	0.117695	0.0969617	-0.0144996	0.0528949	0.163268	0.217591	-0.145605	0.187707	-0.190997	0.0740006	-0.195946	0.24127	-0.309359	0.248108	-0.411195	0.176251	-0.0291463	0.296899	0.461959	0.0513992	0.0313952
LA2202	2,4-dienoyl-coareductase	-0.10165	0.0703893	0.0908029	0.201634	0.132894	0.21424	0.0634092	0.217851	0.612637	-0.0454314	-0.14274	-0.0619024	0.0649175	0.0648829	0.210897	0.163499	0.0724828	0.147958	0.0306192	0.438307	0.018878	0.163499
LA2203	Transmembrane1.162.2	0.0203404	0.00575927	0.0174171	-0.45799	-0.121679	0.121863	0.254978	-0.0800879	0.354759	-0.0439433	0.224317	-0.448115	0	-0.492079	0.121863	-0.78339	0.0513992	-0.00578235	0.110916	0.293359	-0.288063	-0.0409718
LA2204	hypotheticalproteinLIC11724	0.224317	-0.0588937	0.0603973	-0.174621	0.0320936	0.330973	0.96016	0.0745054	-0.128293	0.0496308	0.646112	-0.486004	-0.0867838	-0.558517	0.246395	-0.599462	0.121863	0.124328	0.103147	0.0740006	0.0247367	-0.0291463
LA2206	NovelGene	0.0954196	0.14274	0.0709665	-0.0709665	0.0800879	0.186065	0.251539	-0.0969617	0.215915	-0.234465	0.172994	-0.336428	0.00868224	-0.473931	0.152003	-0.518701	0.0335695	-0.0573917	-0.10165	0.0380063	-0.120352	-0.275786
LA2207	ProteinofunknownfunctionDUF165	-0.0356239	0.180148	-0.015783	0.169925	0	0.0232698	-0.00144197	0.0243197	0.395929	0.153157	-0.0565835	-0.0619024	-0.0172093	-0.0816138	0.0785637	0.138814	-0.041243	0.0426443	0.0291463	0.253257	-0.0565835	0.10165
LA2208	hypotheticalproteinLIC11720	-0.0962619	0.205393	0.0969617	0.182692	-0.0328061	0.0306192	0.163268	0.222805	0.320126	0.00432161	0.0409718	0.0799754	0.0923402	0.051024	0.0203404	0.108357	0.0144996	0.140124	-0.0635029	0.176251	-0.0257376	0.335712
LA2209	hypotheticalproteinLIC11719	-0.0813396	0.119024	0.222633	0.250962	0.0409718	0.0350469	0.302226	0.16092	0.314733	-0.134477	0.205896	0.0172093	0.1976	-0.0394883	0.222633	0.0881416	0.0573917	0.237564	0.109359	0.158429	-0.0129262	0.271426
LA2211	proteaseIV	0.0320936	0.0257376	0.0634092	-0.153607	0.0558912	0.0954196	0.251539	0.141433	0.0785637	-0.0573917	0.246395	-0.181149	0.00868224	-0.179515	0.101598	-0.189351	-0.0313952	0.155749	-0.0496308	0.118727	0.0499049	0.175045
LA2212	excinucleaseABCsubunitA	-0.157044	-0.349235	0.161653	0.320773	0.0558912	0.0664274	0.131313	0.226509	0.456009	0.217851	-0.0313952	0.195348	-0.399445	-0.272297	0.184425	0.289244	0.0709665	0.332278	-0.111031	0.171368	-0.051024	-0.027675
LA2213	hypotheticalproteinLIC11716	0.00288828	0.146655	0.166503	0.204141	0.194295	0.251539	0.325539	0.225275	0.137648	0	0.104697	0.115033	-2.892	-3.75633	0.00144342	0.0621217	0.0513992	0.534062	0.00723157	0.176251	-0.195348	0.175045
LA2214	Corticotropin-releasingfactor,CRFCationeffluxprotein	0.0923402	-0.0247367	0.101598	0.0100637	0.140826	0.0499049	0.345564	-0.0159576	-0.0976108	0.0962619	0.224317	0.0635029	0.163268	0.0071955	0.0499049	0.0143553	0.148801	0.167358	0.0203404	0.249822	-0.138814	0.108357
LA2215	motilityproteinB	-0.00863031	0.107018	0.205896	0.125651	0.158429	0.123434	0.349235	0.243669	0.114035	-0.244685	0.0709665	0.0114956	0.0892673	0.144046	0.0649175	0.108357	0.129734	0.221568	0.0513992	0.291592	-0.100305	-0.00288828
LA2217	magnesiumtransporter	-0.077243	0.232661	0.205896	0.238787	0.174621	0.15682	0.169745	0.27023	0.314733	-0.104697	-0.0881416	0.171207	-0.0129262	0.237564	0.0262051	0.22033	0.14401	0.425459	0.0144996	0.263612	0.00433459	0.144046
LA2219	putativelipoprotein	0.155213	0.498761	-0.0881416	0.177599	0.0380063	-0.0299829	0.251539	0.189034	0.155213	0.107018	0.21927	-0.272297	0.316528	-0.236164	0.284546	-0.434403	0.195946	0.478195	0.018878	0.295128	-0.0200577	0.0881416
LA2220	magnesiumtransportP-typeatpase	-0.0989585	-0.077041	0.0877334	-0.00868224	0.117161	0.132894	0.027675	-0.0619024	0.150401	-0.312939	-0.140124	-0.204233	-0.041243	-0.114035	0.00144342	-0.0306192	0.22095	0.350497	-0.0370307	0.140826	-0.0867838	0.00575927
LA2221	magnesiumtransportP-typeatpase	-0.0100637	-0.0424568	0.254978	0.164786	0.171368	0.086201	0.152003	0.140124	0.15682	-0.187707	-0.0071955	0.0313952	0.128156	0.00288251	0.0816138	0.303342	0.07552	0.178874	0.205896	0.340075	-0.0962619	-0.0679388
LA2222	sensorhistidinekinase	0.027675	0.166073	0.224317	0.0922074	0.26708	0.16004	0.114035	0.132248	0.187707	-0.00288828	-0.0328061	-0.0306192	0.229382	0.153157	0.0634092	0.21661	0.152003	0.253384	0.0619024	0.336428	-0.0854247	0.177599
LA2223	ResponseregulatorreceiverATP-bindingregion,ATPase-likeHistidinekinaseA,N-terminalBacterialsensorprotein,C-terminalHistidinekinase,homodimericCheY-like	-0.144046	-0.0603973	0.150401	0.24123	0.22095	0.0724828	0.125006	0.298658	0.249822	0.0551957	-0.109695	0.197865	0.152003	0.217851	0.103147	0.389567	0.00288828	0.481299	-0.151859	0.00433459	-0.141433	0.190299
LA2226	fructose-1,6-bisphosphatase	-0.0328061	0.244887	0.109359	0.243669	0.281036	0.109359	0.0892673	0.396159	0.128156	0.111031	-0.121679	0.233888	-0.015783	0.290424	0.107803	0.486457	0.0877334	0.57918	-0.0690147	0.150401	-0.102994	0.171207
LA2227	hypotheticalproteinLIC11706	0.0394883	-0.0394883	0.186065	0.0538064	0.422752	0.0969617	0.340075	0.386259	-0.351628	-0.00144342	0.0969617	0.0989585	0.212568	0.0867838	0.382702	0.0827026	0.181149	0.506907	0.046921	0.101598	-0.0621217	0.181421
[truncated: 1,659 more rows]
